# Supplementary material for: (E)-4-Methyl-N′-(3-nitro­benzyl­idene)benzohydrazide
Source: Acta Crystallogr Sect E Struct Rep Online. 2012 May 5;68(Pt 6):o1613. doi: 10.1107/S1600536812019198 (PMC3379220; doi:10.1107/S1600536812019198)
Supplement: Supplementary file 2 [file e-68-o1613-Isup2.hkl]

# 
# h,k,l, Fc-squared, Fo-squared, sigma(Fo-squared) and status flag 
# 
data_I
_shelx_title ' A in Pca2(1)' 
_shelx_refln_list_code          4 
_shelx_F_calc_maximum      192.62 
_exptl_crystal_F_000       592.00 
_reflns_d_resolution_high  0.8255 
 
loop_ 
 _symmetry_equiv_pos_as_xyz 
 'x, y, z' 
 '-x, -y, z+1/2' 
 'x+1/2, -y, z' 
 '-x+1/2, y, z+1/2' 
 
_cell_length_a    32.6567 
_cell_length_b     4.7861 
_cell_length_c     8.7596 
_cell_angle_alpha  90.000 
_cell_angle_beta   90.000 
_cell_angle_gamma  90.000 
 
_shelx_F_squared_multiplier     1.000 
 
loop_ 
 _refln_index_h 
 _refln_index_k 
 _refln_index_l 
 _refln_F_squared_calc 
 _refln_F_squared_meas 
 _refln_F_squared_sigma 
 _refln_observed_status 
   0   0 -10       68.10       94.25     16.92 o 
   2   0 -10      121.58       98.81     28.14 o 
   4   0 -10       28.71       22.35      7.93 o 
   6   0 -10       53.32       37.84      8.78 o 
   8   0 -10       11.34        8.54      7.03 o 
  10   0 -10       14.80       11.86      7.31 o 
  12   0 -10        8.63        5.06      6.44 o 
   0   1 -10       19.54       13.64      8.06 o 
   1   1 -10        5.69        2.26      4.68 o 
   2   1 -10       11.35        7.66      4.74 o 
   3   1 -10       34.48       36.56      6.41 o 
   4   1 -10       14.05       14.02      6.53 o 
   5   1 -10        3.91        6.42      5.07 o 
   6   1 -10       20.26       14.89      5.36 o 
   7   1 -10       17.76       20.95      5.63 o 
   8   1 -10        0.18       -0.99      4.36 o 
   9   1 -10        1.53        8.19      4.82 o 
  10   1 -10        2.36       -1.86      4.55 o 
  11   1 -10        1.60       -5.60      4.13 o 
   2   0  -9      141.37      114.18     30.90 o 
   4   0  -9        5.67        6.32      6.58 o 
   6   0  -9       21.08       11.91      6.71 o 
   8   0  -9       18.52       15.22      6.95 o 
  10   0  -9        5.20       -0.38      5.35 o 
  12   0  -9        0.24       -4.80      5.21 o 
  14   0  -9        4.32       -2.59      6.04 o 
  16   0  -9       17.41       20.70      6.97 o 
  18   0  -9       46.95       30.73     11.39 o 
  20   0  -9      100.57       82.17     14.50 o 
   1   1  -9       95.72       83.64      7.31 o 
   2   1  -9       93.25      102.41      8.88 o 
   3   1  -9      126.62      130.70      8.92 o 
   4   1  -9       12.84       24.30      5.13 o 
   5   1  -9      127.92      102.61      9.52 o 
   6   1  -9       24.29       24.70      5.18 o 
   7   1  -9        9.21        7.33      4.57 o 
   8   1  -9       17.98        9.64      4.78 o 
   9   1  -9        5.11        7.65      4.26 o 
  10   1  -9        5.99       -2.79      4.49 o 
  11   1  -9       14.24       12.66      4.52 o 
  12   1  -9        4.28        1.62      4.12 o 
  13   1  -9       17.89       11.96      5.08 o 
  14   1  -9        4.09       -0.24      4.10 o 
  15   1  -9        1.54        1.12      6.90 o 
  16   1  -9        3.94        2.56      4.72 o 
  17   1  -9       22.79       26.81      6.30 o 
  18   1  -9       25.15       26.87      7.34 o 
  19   1  -9       17.92       12.71      5.69 o 
   1   2  -9        9.68        4.94      4.47 o 
   2   2  -9        5.01        8.27      4.62 o 
   3   2  -9       31.39       25.47      5.35 o 
   4   2  -9       25.90       35.36      6.63 o 
   5   2  -9        2.62        2.05      5.23 o 
   6   2  -9       24.62       18.65      5.10 o 
   7   2  -9       49.88       43.43      6.60 o 
   8   2  -9       31.70       20.07      5.27 o 
   9   2  -9        5.71        4.48      4.58 o 
  10   2  -9       14.91       18.49      4.38 o 
  11   2  -9        6.22        7.76      4.92 o 
  12   2  -9        4.87        2.43      4.63 o 
  13   2  -9        0.21        1.65      7.47 o 
  14   2  -9        1.63        8.57      4.07 o 
  15   2  -9        2.11       -1.34      6.04 o 
   1   3  -9        8.27        6.85      4.80 o 
   2   3  -9        4.02        4.43      4.50 o 
   3   3  -9       42.21       42.86      6.65 o 
   4   3  -9        1.45        5.46      4.70 o 
   0   0  -8       43.33       32.45      9.67 o 
   2   0  -8       47.18       32.47      7.17 o 
   4   0  -8      135.30      142.26     40.22 o 
   6   0  -8       62.49       65.61     16.23 o 
   8   0  -8       38.41       49.01     12.43 o 
  10   0  -8       39.85       53.41     16.92 o 
  12   0  -8        8.28        8.17      5.84 o 
  14   0  -8        4.90        7.63      5.60 o 
  16   0  -8        3.50       -0.69      5.37 o 
  18   0  -8       25.80       23.48      6.95 o 
  20   0  -8      101.49      116.69     15.88 o 
  22   0  -8       11.49       31.07     10.01 o 
   0   1  -8      164.59      169.67     11.95 o 
   1   1  -8        3.42        5.72      3.94 o 
   2   1  -8      119.08      116.10     10.78 o 
   3   1  -8       30.42       35.72      5.28 o 
   4   1  -8       27.01       29.93      5.05 o 
   5   1  -8        9.18        7.23      4.04 o 
   6   1  -8      160.42      136.11      9.92 o 
   7   1  -8        9.71        8.46      3.95 o 
   8   1  -8       64.84       63.44      7.35 o 
   9   1  -8       40.26       30.28      4.98 o 
  10   1  -8        0.26        1.02      3.56 o 
  11   1  -8        6.14        4.61      3.09 o 
  12   1  -8        0.09       -1.12      3.35 o 
  13   1  -8       26.23       23.76      4.03 o 
  14   1  -8        9.76       14.67      3.79 o 
  15   1  -8        7.34        8.49      3.38 o 
  16   1  -8       17.58       19.34      4.39 o 
  17   1  -8        1.44        3.77      4.14 o 
  18   1  -8        3.87        7.01      5.93 o 
  19   1  -8       17.77       22.75      6.07 o 
  20   1  -8       31.08       32.50      6.98 o 
  21   1  -8       13.82       20.78      4.90 o 
  22   1  -8       46.74       50.71     13.46 o 
  23   1  -8        7.45       13.39      5.89 o 
  24   1  -8       21.02       33.47      7.80 o 
  25   1  -8       21.25       21.75      6.97 o 
   0   2  -8       13.56       20.54      6.95 o 
   1   2  -8       62.33       59.09      6.32 o 
   2   2  -8        6.42        7.54      4.10 o 
   3   2  -8       48.65       48.92      5.93 o 
   4   2  -8       23.21       29.32      5.31 o 
   5   2  -8       51.03       56.66      6.20 o 
   6   2  -8       68.10       60.69      7.42 o 
   7   2  -8       65.22       75.28      8.22 o 
   8   2  -8        5.56        4.07      3.96 o 
   9   2  -8        4.73        4.49      3.78 o 
  10   2  -8       34.35       33.20      5.26 o 
  11   2  -8        4.14        9.49      3.57 o 
  12   2  -8        8.66        7.16      3.58 o 
  13   2  -8       29.26       30.83      5.93 o 
  14   2  -8       12.63       19.42      4.59 o 
  15   2  -8       18.07       18.61      4.26 o 
  16   2  -8        1.99        4.07      3.63 o 
  17   2  -8       12.59       17.90      4.61 o 
  18   2  -8        6.97        7.73      5.78 o 
  19   2  -8       25.31       40.25      7.61 o 
  20   2  -8       10.84       19.27      5.44 o 
  21   2  -8        7.12       16.50      5.38 o 
  22   2  -8        9.55       19.39      5.74 o 
   0   3  -8       24.39       31.04      7.93 o 
   1   3  -8       33.06       27.55      5.41 o 
   2   3  -8        1.31       11.07      4.43 o 
   3   3  -8       21.64       24.09      5.30 o 
   4   3  -8        2.93       10.12      4.41 o 
   5   3  -8       11.37       12.37      4.55 o 
   6   3  -8       15.25       12.96      4.76 o 
   7   3  -8        2.38        5.69      4.26 o 
   8   3  -8        1.61        5.51      4.25 o 
   9   3  -8       19.04       17.30      5.01 o 
  10   3  -8        3.51        1.77      5.17 o 
  11   3  -8        6.50       -2.09      4.71 o 
  12   3  -8        6.26       -1.28      4.97 o 
  13   3  -8       14.36       14.63      5.83 o 
  14   3  -8        2.94        7.96      4.08 o 
  15   3  -8        6.51        9.80      5.53 o 
  16   3  -8        1.49        9.32      4.56 o 
   2   0  -7        6.07        5.70      4.88 o 
   4   0  -7      184.81      165.97     10.13 o 
   6   0  -7      112.86      130.11     13.12 o 
   8   0  -7       42.05       49.24      9.32 o 
  10   0  -7       59.44       67.55      7.80 o 
  12   0  -7       96.69       97.49      9.02 o 
  14   0  -7        4.48        5.37      6.90 o 
  16   0  -7       26.69       23.21      6.29 o 
  18   0  -7       16.96       17.57      6.73 o 
  20   0  -7      390.50      383.56     23.13 o 
  22   0  -7      125.69      143.28     15.88 o 
   1   1  -7      114.85      121.93      9.02 o 
   2   1  -7       43.65       63.33      5.47 o 
   3   1  -7      159.93      156.36     15.25 o 
   4   1  -7       59.61       81.41      5.93 o 
   5   1  -7      228.30      222.07     12.09 o 
   6   1  -7      130.89      108.80     12.46 o 
   7   1  -7       12.74       22.04      4.07 o 
   8   1  -7       53.05       46.48      5.02 o 
   9   1  -7       72.24       84.04      5.30 o 
  10   1  -7       37.68       44.80      4.35 o 
  11   1  -7       50.39       57.80      5.58 o 
  12   1  -7       12.87       14.68      3.26 o 
  13   1  -7        7.49        9.73      3.10 o 
  14   1  -7        2.55        2.93      2.78 o 
  15   1  -7       29.77       26.83      5.15 o 
  16   1  -7        5.77        5.89      3.00 o 
  17   1  -7      103.06       88.47      6.39 o 
  18   1  -7       13.88       17.35      4.51 o 
  19   1  -7      128.24      141.20      7.80 o 
  20   1  -7       23.35       31.52      4.74 o 
  21   1  -7      111.39      122.88      7.51 o 
  22   1  -7       55.00       59.54      8.63 o 
  23   1  -7        3.21       11.80      8.11 o 
  24   1  -7       25.63       30.72      7.31 o 
  25   1  -7       20.70       23.77      6.88 o 
  26   1  -7       68.32       72.54     12.60 o 
  27   1  -7       33.07       27.96     10.01 o 
  28   1  -7        8.00       -1.38      7.25 o 
   1   2  -7       46.98       74.35      6.38 o 
   2   2  -7      459.77      409.29     17.39 o 
   3   2  -7      166.23      179.52      8.30 o 
   4   2  -7      171.15      181.81      8.25 o 
   5   2  -7      112.45      132.63     11.28 o 
   6   2  -7      109.47      109.87     11.04 o 
   7   2  -7      106.95      115.67      7.82 o 
   8   2  -7        8.81       12.86      4.15 o 
   9   2  -7       23.70       31.95      4.94 o 
  10   2  -7       20.29       26.61      4.67 o 
  11   2  -7       11.79       12.23      4.17 o 
  12   2  -7       17.43       13.35      3.61 o 
  13   2  -7       43.05       42.44      4.70 o 
  14   2  -7       28.58       25.44      5.23 o 
  15   2  -7        0.91        1.23      3.40 o 
  16   2  -7        6.41        8.81      3.68 o 
  17   2  -7       52.18       59.64      6.28 o 
  18   2  -7       55.91       68.13      6.26 o 
  19   2  -7       14.95       18.33      6.27 o 
  20   2  -7       26.79       35.80      6.35 o 
  21   2  -7       67.50       62.01      7.45 o 
  22   2  -7       29.50       36.25      6.35 o 
  23   2  -7       12.11       16.15      5.55 o 
  24   2  -7        3.93        3.38      4.27 o 
  25   2  -7        8.38       12.38      6.00 o 
  26   2  -7       36.44       32.38      7.78 o 
   1   3  -7        2.56       -0.76      4.83 o 
   2   3  -7        4.40        1.14      3.77 o 
   3   3  -7       89.43       87.65      7.36 o 
   4   3  -7       46.03       53.02      6.40 o 
   5   3  -7        4.31        5.79      3.89 o 
   6   3  -7       17.72       24.07      4.85 o 
   7   3  -7       72.74       80.87      7.07 o 
   8   3  -7       70.27       74.38      8.92 o 
   9   3  -7       36.69       38.44      6.21 o 
  10   3  -7       23.31       15.55      5.28 o 
  11   3  -7        6.04        7.05      4.91 o 
  12   3  -7       12.87       15.73      5.53 o 
  13   3  -7        0.39        2.42      4.78 o 
  14   3  -7        2.86       10.75      3.85 o 
  15   3  -7        1.90        3.39      4.05 o 
  16   3  -7        9.27        9.16      4.93 o 
  17   3  -7       13.51       15.75      5.26 o 
  18   3  -7        3.52        7.01      5.31 o 
  19   3  -7        9.16       13.39      5.45 o 
  20   3  -7        2.13       14.38      4.98 o 
  21   3  -7        4.92        8.82      4.76 o 
   1   4  -7        5.01       10.41      4.73 o 
   2   4  -7        8.64       15.69      6.73 o 
   3   4  -7       54.50       51.56      6.77 o 
   4   4  -7        0.30        6.31      4.81 o 
   5   4  -7        9.38        8.70      4.83 o 
   6   4  -7        2.17        8.29      4.62 o 
   7   4  -7       72.77       69.44     15.39 o 
   8   4  -7       14.99       18.75      6.11 o 
   9   4  -7       19.11       19.38      6.14 o 
  10   4  -7        3.41       -0.09      4.98 o 
  11   4  -7       22.29       24.17      6.60 o 
   0   0  -6      137.10      127.05     11.39 o 
   2   0  -6      120.62      134.35      8.06 o 
   4   0  -6      352.57      390.58     21.75 o 
   6   0  -6      408.14      388.81     14.31 o 
   8   0  -6      477.35      478.80     12.43 o 
  10   0  -6      221.51      225.57      8.30 o 
  12   0  -6       42.68       43.73      4.59 o 
  14   0  -6       44.39       55.51      5.21 o 
  16   0  -6        3.19        3.60      3.20 o 
  18   0  -6       19.36       17.16      4.18 o 
  20   0  -6      232.96      224.38     11.59 o 
  22   0  -6       66.87       61.25      7.80 o 
  24   0  -6      179.23      120.49     15.19 o 
  26   0  -6       44.27       39.01     11.39 o 
  28   0  -6       25.34       26.93     11.05 o 
  30   0  -6        2.70        6.90     10.01 o 
  32   0  -6        3.25      -11.39      9.32 o 
   0   1  -6       55.12       58.83     12.08 o 
   1   1  -6      173.90      164.92      6.63 o 
   2   1  -6       74.91       81.90      5.36 o 
   3   1  -6       73.16       72.88      5.11 o 
   4   1  -6       84.87      117.13      6.45 o 
   5   1  -6      146.74      154.70      6.42 o 
   6   1  -6      200.73      205.43      7.36 o 
   7   1  -6       42.13       38.29      4.22 o 
   8   1  -6      160.23      152.33      6.38 o 
   9   1  -6       22.11       31.16      4.01 o 
  10   1  -6       13.01       14.90      2.89 o 
  11   1  -6       49.23       44.29      3.96 o 
  12   1  -6       24.20       25.49      3.42 o 
  13   1  -6        9.82       10.48      2.86 o 
  14   1  -6        2.65        5.19      2.50 o 
  15   1  -6       26.34       25.78      3.46 o 
  16   1  -6       23.42       21.34      3.47 o 
  17   1  -6       16.66       18.61      3.84 o 
  18   1  -6       19.05       25.90      4.12 o 
  19   1  -6       76.05       85.35      8.77 o 
  20   1  -6      109.57      105.61      9.08 o 
  21   1  -6       39.47       51.69      6.09 o 
  22   1  -6      118.46      131.17      8.59 o 
  23   1  -6       44.67       41.85      7.44 o 
  24   1  -6        3.36       14.31      8.11 o 
  25   1  -6       80.06       81.24     21.92 o 
  26   1  -6       42.56       44.21     13.81 o 
  27   1  -6        4.84        3.45      7.94 o 
  28   1  -6       10.76       24.86     10.01 o 
  29   1  -6        2.73        6.21      8.63 o 
  30   1  -6       24.32       22.10     10.01 o 
  31   1  -6       13.54        8.98      9.67 o 
   0   2  -6       44.40       66.11     18.13 o 
   1   2  -6      400.56      398.38     11.14 o 
   2   2  -6       40.78       49.09      4.99 o 
   3   2  -6       71.66       67.53      9.02 o 
   4   2  -6       65.66       78.06      5.86 o 
   5   2  -6       54.22       55.51      5.25 o 
   6   2  -6       97.21      109.79      6.85 o 
   7   2  -6       45.33       50.62      5.18 o 
   8   2  -6       27.10       34.00      4.93 o 
   9   2  -6       16.19       18.56      3.88 o 
  10   2  -6       15.86       16.39      3.83 o 
  11   2  -6       21.43       24.21      4.11 o 
  12   2  -6       47.11       62.82      6.53 o 
  13   2  -6       15.86       18.05      5.67 o 
  14   2  -6       13.27        8.41      3.57 o 
  15   2  -6       71.14       62.04      5.67 o 
  16   2  -6        8.87       13.93      3.77 o 
  17   2  -6       15.15       12.08      3.77 o 
  18   2  -6       17.88       29.85      5.48 o 
  19   2  -6      139.15      144.00      9.50 o 
  20   2  -6       32.36       39.64      6.34 o 
  21   2  -6       60.58       68.01      7.65 o 
  22   2  -6        4.42        8.59      4.56 o 
  23   2  -6       47.79       57.80      7.13 o 
  24   2  -6       20.69       31.41      5.85 o 
  25   2  -6       13.10       20.02      6.90 o 
  26   2  -6       15.33       18.28      6.21 o 
  27   2  -6        0.10        6.68      6.56 o 
  28   2  -6        3.03       10.82      5.98 o 
  29   2  -6        7.35        8.63      6.56 o 
   0   3  -6      595.14      563.94     21.11 o 
   1   3  -6      134.92      136.30      8.70 o 
   2   3  -6       85.76       99.97      8.52 o 
   3   3  -6      111.22       98.38      7.07 o 
   4   3  -6       32.85       40.75      5.45 o 
   5   3  -6      277.94      271.26     13.13 o 
   6   3  -6      277.27      293.61     19.90 o 
   7   3  -6       84.67       76.39      6.56 o 
   8   3  -6       10.31       11.87      4.04 o 
   9   3  -6      105.82       96.08      8.12 o 
  10   3  -6       42.57       40.02      5.38 o 
  11   3  -6       30.09       34.73      5.95 o 
  12   3  -6        4.12        4.44      4.25 o 
  13   3  -6       26.93       23.58      5.67 o 
  14   3  -6       50.16       42.57      5.36 o 
  15   3  -6        5.32        9.60      4.48 o 
  16   3  -6       49.36       43.37      6.43 o 
  17   3  -6        7.60       12.20      4.61 o 
  18   3  -6       13.50       14.65      6.47 o 
  19   3  -6       16.74       19.55      5.34 o 
  20   3  -6       26.10       29.83      6.31 o 
  21   3  -6        1.09       11.05      4.88 o 
  22   3  -6        1.66        8.57      4.78 o 
  23   3  -6       24.63       28.42      6.32 o 
  24   3  -6        5.24       14.30      5.28 o 
  25   3  -6       17.48       22.90      5.83 o 
   0   4  -6       60.18       72.95     24.51 o 
   1   4  -6        2.33        9.37      4.14 o 
   2   4  -6       17.14       23.37      5.22 o 
   3   4  -6       34.23       33.09      5.72 o 
   4   4  -6       35.60       31.04      5.57 o 
   5   4  -6        4.23        4.88      4.04 o 
   6   4  -6       13.25       12.81      4.82 o 
   7   4  -6       15.61       18.69      6.43 o 
   8   4  -6        8.68       13.42      5.51 o 
   9   4  -6        5.40        2.96      4.51 o 
  10   4  -6       15.75       13.80      7.48 o 
  11   4  -6        2.56        2.16      4.85 o 
  12   4  -6        4.99       10.64      7.30 o 
  13   4  -6        0.80        2.48      6.38 o 
  14   4  -6       17.79       18.90      5.68 o 
  15   4  -6        0.37       11.36      5.13 o 
  16   4  -6       26.13       31.67      8.52 o 
  17   4  -6        7.25       21.46      6.07 o 
   2   0  -5      180.28      178.11      8.42 o 
   4   0  -5     1422.42     1408.99     30.88 o 
   6   0  -5     1706.48     1603.58     27.75 o 
   8   0  -5      410.63      387.04     10.34 o 
  10   0  -5     1186.93     1203.30     37.87 o 
  12   0  -5      233.84      242.58      8.10 o 
  14   0  -5       34.12       33.04      3.92 o 
  16   0  -5      173.49      171.56      7.04 o 
  18   0  -5       99.55      107.57      6.36 o 
  20   0  -5      329.95      352.08     13.78 o 
  22   0  -5      275.50      276.90     21.23 o 
  24   0  -5      103.89      127.74     15.19 o 
  26   0  -5      754.60      710.86     33.14 o 
  28   0  -5      111.73       70.77     13.46 o 
  30   0  -5        1.57       -2.76      8.63 o 
  32   0  -5       36.36       26.24     11.74 o 
  34   0  -5        1.53       -7.25      8.98 o 
   1   1  -5      284.32      284.73      7.85 o 
   2   1  -5      748.31      727.98     13.98 o 
   3   1  -5      807.47      741.71     14.23 o 
   4   1  -5      160.24      170.10      6.03 o 
   5   1  -5      319.09      330.06      8.58 o 
   6   1  -5      272.59      263.32      8.87 o 
   7   1  -5       88.06      102.01      5.30 o 
   8   1  -5      138.43      147.69      4.78 o 
   9   1  -5        4.28        4.16      2.15 o 
  10   1  -5       54.26       54.83      3.34 o 
  11   1  -5       65.66       77.03      3.84 o 
  12   1  -5       64.55       72.09      3.90 o 
  13   1  -5       24.51       26.87      2.82 o 
  14   1  -5       29.59       27.87      2.77 o 
  15   1  -5       32.88       38.77      3.23 o 
  16   1  -5       70.35       66.67      5.15 o 
  17   1  -5       18.72       21.70      3.25 o 
  18   1  -5       60.98       61.87      4.34 o 
  19   1  -5      270.87      260.91      8.26 o 
  20   1  -5      226.77      230.69      7.12 o 
  21   1  -5       76.76       86.65     10.01 o 
  22   1  -5      326.24      316.45      9.78 o 
  23   1  -5       58.56       69.67      6.77 o 
  24   1  -5      105.58      118.68      8.44 o 
  25   1  -5      131.34      146.21      9.97 o 
  26   1  -5        3.29        7.83      7.11 o 
  27   1  -5       64.67       54.25      8.40 o 
  28   1  -5       36.82       34.92      8.46 o 
  29   1  -5       21.73       19.74      7.07 o 
  30   1  -5       11.10        4.97      6.22 o 
  31   1  -5       11.51        0.04      5.84 o 
  32   1  -5       10.09        9.20     10.70 o 
  33   1  -5       11.96       16.91      7.69 o 
  34   1  -5        3.51       -5.00      6.33 o 
   1   2  -5       28.87       31.42      4.08 o 
   2   2  -5       68.64       83.25      5.62 o 
   3   2  -5      817.78      791.18     15.87 o 
   4   2  -5      137.19      158.22      6.53 o 
   5   2  -5      129.39      136.64      6.44 o 
   6   2  -5       93.19      100.14      7.32 o 
   7   2  -5        6.36        9.64      4.24 o 
   8   2  -5       57.16       65.10      5.03 o 
   9   2  -5        5.55        9.30      2.96 o 
  10   2  -5       10.78       13.06      3.19 o 
  11   2  -5       69.93       80.16      7.39 o 
  12   2  -5       26.15       30.60      4.04 o 
  13   2  -5       14.14       17.87      4.03 o 
  14   2  -5        0.03       -2.60      2.61 o 
  15   2  -5       16.82       23.56      4.00 o 
  16   2  -5       20.36       17.76      4.88 o 
  17   2  -5       85.35       84.47      6.56 o 
  18   2  -5       36.48       40.15      5.88 o 
  19   2  -5      204.36      184.60      9.32 o 
  20   2  -5      114.87      133.43      8.99 o 
  21   2  -5      103.03      101.69     10.53 o 
  22   2  -5       38.39       42.26      5.98 o 
  23   2  -5       33.09       39.93      8.16 o 
  24   2  -5        8.90        9.11      4.65 o 
  25   2  -5       10.99       10.76      4.57 o 
  26   2  -5       15.23       12.43      5.80 o 
  27   2  -5       28.52       32.69      7.44 o 
  28   2  -5       10.49       16.92      6.35 o 
  29   2  -5        2.79        4.83      6.90 o 
  30   2  -5       19.61       29.35     10.70 o 
  31   2  -5       11.80       21.75     10.01 o 
  32   2  -5        8.74       30.04     11.39 o 
   1   3  -5      212.41      194.37     18.39 o 
   2   3  -5       95.84       88.48      6.48 o 
   3   3  -5       76.83       77.20      6.28 o 
   4   3  -5      261.69      235.94      8.92 o 
   5   3  -5      118.58      134.74      7.76 o 
   6   3  -5      154.34      161.55      7.82 o 
   7   3  -5      332.21      313.25     10.29 o 
   8   3  -5      224.64      210.22      8.48 o 
   9   3  -5       43.03       49.72      8.07 o 
  10   3  -5        7.33        7.94      3.56 o 
  11   3  -5       87.15      104.76      9.22 o 
  12   3  -5       19.75       25.66      5.32 o 
  13   3  -5       62.18       68.99      8.72 o 
  14   3  -5        7.99       10.26      3.50 o 
  15   3  -5       78.65       79.15      8.16 o 
  16   3  -5       17.55       20.17      5.16 o 
  17   3  -5        1.23        4.82      4.11 o 
  18   3  -5       31.29       28.25      5.93 o 
  19   3  -5        3.56       14.33      4.92 o 
  20   3  -5       22.52       27.37      5.92 o 
  21   3  -5       52.75       43.22      6.93 o 
  22   3  -5       25.60       29.55      6.08 o 
  23   3  -5       30.95       43.54      6.89 o 
  24   3  -5       12.60       14.19      4.97 o 
  25   3  -5       13.40        6.35      4.72 o 
  26   3  -5       11.96       16.68      5.37 o 
  27   3  -5       44.04       47.73      7.46 o 
  28   3  -5       12.30       11.72      9.32 o 
   1   4  -5        2.40        1.56      3.50 o 
   2   4  -5       79.79       89.58      7.34 o 
   3   4  -5        0.44        7.99      3.93 o 
   4   4  -5       42.55       48.72      6.18 o 
   5   4  -5       31.01       26.92      5.21 o 
   6   4  -5       13.86       16.93      4.66 o 
   7   4  -5       45.97       43.15      5.99 o 
   8   4  -5       20.38       19.91      4.78 o 
   9   4  -5       15.15       14.46      5.17 o 
  10   4  -5       32.39       33.09      6.27 o 
  11   4  -5       66.06       68.16      9.81 o 
  12   4  -5       13.95        9.99      6.95 o 
  13   4  -5        9.90       -0.33      6.09 o 
  14   4  -5       17.75       30.14      8.53 o 
  15   4  -5       10.22       12.67      4.64 o 
  16   4  -5       31.18       30.09      6.20 o 
  17   4  -5        8.04       24.47      6.02 o 
  18   4  -5       37.15       46.92      7.64 o 
  19   4  -5        8.57       11.64      5.36 o 
  20   4  -5        3.66       14.48      5.45 o 
  21   4  -5        4.57        9.10      5.21 o 
   1   5  -5        4.06       12.39      4.79 o 
   2   5  -5       15.65       16.51      5.41 o 
   3   5  -5       11.72       19.42      5.47 o 
   4   5  -5       11.67       11.76      5.00 o 
   5   5  -5       13.52       10.91      5.80 o 
   6   5  -5       12.24       17.53      6.40 o 
   7   5  -5        3.65       10.96      5.83 o 
   0   0  -4      733.87      707.75     24.51 o 
   2   0  -4      740.38      724.30     17.70 o 
   4   0  -4      245.38      253.54      9.15 o 
   6   0  -4      881.52      887.73     16.66 o 
   8   0  -4      214.07      236.12      7.10 o 
  10   0  -4      192.05      224.17      6.96 o 
  12   0  -4      100.27      107.56      5.13 o 
  14   0  -4      171.24      166.96      6.22 o 
  16   0  -4       48.23       55.25      5.69 o 
  18   0  -4      240.41      231.00      7.80 o 
  20   0  -4      409.13      416.55     15.02 o 
  22   0  -4      367.44      323.71     14.33 o 
  24   0  -4      138.16      105.99     13.81 o 
  26   0  -4      733.70      680.13     31.76 o 
  28   0  -4       14.91       15.88     10.01 o 
  30   0  -4      111.64      112.89     15.88 o 
  32   0  -4       45.48       28.66     11.39 o 
  34   0  -4        0.16      -11.39      8.29 o 
  36   0  -4       11.00       12.43     10.70 o 
   0   1  -4     2016.29     2052.01     41.13 o 
   1   1  -4     1308.54     1293.65     20.19 o 
   2   1  -4      119.51      125.01      4.81 o 
   3   1  -4       31.41       31.47      2.29 o 
   4   1  -4      323.55      343.90      6.58 o 
   5   1  -4      329.02      331.36      6.59 o 
   6   1  -4       31.82       39.78      2.72 o 
   7   1  -4      362.53      367.88      7.82 o 
   8   1  -4      315.96      332.29      6.87 o 
   9   1  -4      117.15      129.87      4.26 o 
  10   1  -4      311.10      317.12      6.29 o 
  11   1  -4      243.66      247.08      5.53 o 
  12   1  -4       15.04       20.81      2.27 o 
  13   1  -4      259.46      258.90      5.78 o 
  14   1  -4      119.96      132.14      4.19 o 
  15   1  -4      431.43      432.78      8.83 o 
  16   1  -4      200.04      200.13      5.90 o 
  17   1  -4       57.30       65.88      4.02 o 
  18   1  -4       93.31      101.11      4.59 o 
  19   1  -4       49.43       60.14      4.04 o 
  20   1  -4      192.42      199.07      6.19 o 
  21   1  -4      244.75      242.33     10.13 o 
  22   1  -4       83.83       96.55      7.33 o 
  23   1  -4      173.29      170.86     11.56 o 
  24   1  -4      171.58      185.32      8.89 o 
  25   1  -4       90.88       97.51      7.63 o 
  26   1  -4        8.61        7.05      9.67 o 
  27   1  -4       35.65       50.36     15.88 o 
  28   1  -4       39.87       45.28     16.23 o 
  29   1  -4       24.22       17.63      8.46 o 
  30   1  -4       29.51       22.31      7.31 o 
  31   1  -4       27.76       18.13      7.17 o 
  32   1  -4        5.12       -4.42      5.84 o 
  33   1  -4        2.90       -1.38      6.10 o 
  34   1  -4        9.51        0.02      6.33 o 
  35   1  -4        3.74       -8.42      5.61 o 
  36   1  -4        2.32        2.22     10.18 o 
   0   2  -4     3724.30     3587.84     69.33 o 
   1   2  -4     1226.94     1256.48     23.63 o 
   2   2  -4      136.08      171.37      6.50 o 
   3   2  -4      406.90      413.31     11.16 o 
   4   2  -4      217.55      229.01      7.97 o 
   5   2  -4      205.91      215.82      7.06 o 
   6   2  -4      620.13      626.53     13.17 o 
   7   2  -4      173.95      167.31      7.62 o 
   8   2  -4      298.23      279.85      8.13 o 
   9   2  -4       21.28       17.27      3.06 o 
  10   2  -4       41.65       42.83      3.96 o 
  11   2  -4       24.24       23.95      3.54 o 
  12   2  -4       69.65       75.32      6.30 o 
  13   2  -4       41.28       43.70      3.56 o 
  14   2  -4       24.32       24.90      3.05 o 
  15   2  -4       87.06       95.46      4.90 o 
  16   2  -4      182.85      180.70      5.99 o 
  17   2  -4       29.80       27.29      3.30 o 
  18   2  -4       18.19       27.64      3.99 o 
  19   2  -4      478.68      444.45     18.20 o 
  20   2  -4      135.09      147.96      7.16 o 
  21   2  -4       25.24       36.57      4.64 o 
  22   2  -4       65.83       74.47      7.52 o 
  23   2  -4        1.62        0.63      3.14 o 
  24   2  -4       36.83       40.29      7.52 o 
  25   2  -4       14.02       23.12      4.35 o 
  26   2  -4       49.72       63.27      6.95 o 
  27   2  -4        1.70        4.72      4.04 o 
  28   2  -4        0.29        2.71      3.99 o 
  29   2  -4       37.54       52.63      9.84 o 
  30   2  -4       18.66       28.64      7.20 o 
  31   2  -4       21.01       27.79      7.57 o 
  32   2  -4        9.74       21.25      7.25 o 
  33   2  -4       19.45       14.70      6.58 o 
  34   2  -4        3.50        5.74      5.98 o 
   0   3  -4      708.05      688.50     21.95 o 
   1   3  -4       34.42       55.67      5.23 o 
   2   3  -4       91.76       88.77      8.77 o 
   3   3  -4      169.69      177.09      7.48 o 
   4   3  -4       92.24       95.26      6.78 o 
   5   3  -4      340.25      336.13     10.33 o 
   6   3  -4      307.52      294.01      9.58 o 
   7   3  -4       26.91       36.69      4.53 o 
   8   3  -4       21.50       23.40      4.01 o 
   9   3  -4      130.29      114.65      6.79 o 
  10   3  -4       21.90       23.70      3.94 o 
  11   3  -4       24.49       27.14      4.13 o 
  12   3  -4       11.42        9.18      4.06 o 
  13   3  -4       12.04       16.00      4.46 o 
  14   3  -4       93.90       94.77      6.45 o 
  15   3  -4       17.67       22.17      5.33 o 
  16   3  -4      110.67      115.09     10.61 o 
  17   3  -4       13.32       15.47      7.75 o 
  18   3  -4       15.18       21.78      5.43 o 
  19   3  -4        2.29        2.45      3.79 o 
  20   3  -4       11.00       11.30      4.78 o 
  21   3  -4       49.12       52.50      6.97 o 
  22   3  -4       20.76       18.69      5.25 o 
  23   3  -4       71.87       75.57      8.09 o 
  24   3  -4        0.76        4.47      4.47 o 
  25   3  -4       31.65       29.97      6.07 o 
  26   3  -4       41.82       41.66      7.70 o 
  27   3  -4       45.52       58.61      7.56 o 
  28   3  -4        7.29       12.79      5.03 o 
  29   3  -4        2.82        3.41      4.97 o 
  30   3  -4        2.64        2.51      5.22 o 
   0   4  -4       78.77       64.55      9.28 o 
   1   4  -4        5.48       11.31      4.17 o 
   2   4  -4        2.94        4.68      3.68 o 
   3   4  -4       24.05       29.80      5.19 o 
   4   4  -4       82.66       91.25      7.23 o 
   5   4  -4      175.22      189.47     12.31 o 
   6   4  -4      228.39      228.29      9.78 o 
   7   4  -4       93.16      101.43     12.01 o 
   8   4  -4        1.87        9.62      4.01 o 
   9   4  -4      204.97      187.31     10.85 o 
  10   4  -4       95.06      115.24      9.38 o 
  11   4  -4       63.09       55.27      7.40 o 
  12   4  -4        5.45        7.92      6.33 o 
  13   4  -4       22.67       18.41      6.93 o 
  14   4  -4        1.83       -0.77      5.22 o 
  15   4  -4        4.54        6.15      4.98 o 
  16   4  -4        9.53       12.56      4.76 o 
  17   4  -4        8.53        0.82      3.97 o 
  18   4  -4        6.19        7.97      8.05 o 
  19   4  -4        7.83       14.29      5.48 o 
  20   4  -4       11.45       17.23      5.22 o 
  21   4  -4       10.70       17.35      5.17 o 
  22   4  -4       12.85       16.30      5.49 o 
  23   4  -4       10.31       16.72      5.28 o 
  24   4  -4        7.61       11.67      5.18 o 
   0   5  -4       52.09       39.54      9.02 o 
   1   5  -4        5.42       14.87      4.99 o 
   2   5  -4       13.49       14.45      4.86 o 
   3   5  -4       21.04       19.67      6.28 o 
   4   5  -4        2.29        7.74      4.35 o 
   5   5  -4        5.28       11.98      4.58 o 
   6   5  -4        7.15       12.14      5.70 o 
   7   5  -4        1.20        1.17      4.71 o 
   8   5  -4        6.37        8.24      6.47 o 
   9   5  -4        6.00        4.61      6.71 o 
  10   5  -4       18.55       18.28      7.69 o 
  11   5  -4       20.86       34.34      9.62 o 
  12   5  -4        8.85       11.17     12.08 o 
  13   5  -4        9.61       16.45      8.42 o 
   2   0  -3     7777.86     7463.41    129.51 o 
   4   0  -3     4034.90     3808.24     67.74 o 
   6   0  -3     1429.31     1287.20     20.99 o 
   8   0  -3     2257.73     2216.99     34.21 o 
  10   0  -3       30.22       43.54      3.24 o 
  12   0  -3      176.18      178.03      8.57 o 
  14   0  -3      361.59      351.02      8.85 o 
  16   0  -3      253.06      267.45      7.92 o 
  18   0  -3      153.00      142.99      6.93 o 
  20   0  -3      349.66      349.48     16.40 o 
  22   0  -3      499.60      466.32     15.39 o 
  24   0  -3        2.24       -4.14      6.56 o 
  26   0  -3      553.86      485.07     26.58 o 
  28   0  -3       34.14       24.17     10.36 o 
  30   0  -3       70.58       62.14     12.77 o 
  32   0  -3        5.15       -1.04      8.98 o 
  34   0  -3        3.48        0.35      9.32 o 
  36   0  -3       15.59       13.12     11.74 o 
   1   1  -3      224.77      240.86      6.04 o 
   2   1  -3      748.51      731.14     12.38 o 
   3   1  -3     1528.19     1504.31     21.75 o 
   4   1  -3     1969.07     2047.71     24.57 o 
   5   1  -3      946.68      939.02     12.99 o 
   6   1  -3      963.35      962.19     13.25 o 
   7   1  -3       80.74       83.60      3.42 o 
   8   1  -3      112.58      114.88      3.64 o 
   9   1  -3      722.44      744.22     11.44 o 
  10   1  -3      805.39      838.75     11.36 o 
  11   1  -3      501.03      547.06      8.45 o 
  12   1  -3      144.87      150.09      4.01 o 
  13   1  -3       64.24       67.98      4.45 o 
  14   1  -3       83.44       80.37      3.24 o 
  15   1  -3      160.02      151.42      4.12 o 
  16   1  -3       20.38       21.06      2.32 o 
  17   1  -3       70.00       74.75      3.94 o 
  18   1  -3      183.77      194.17      5.63 o 
  19   1  -3       64.70       73.20      3.99 o 
  20   1  -3      223.02      247.07      7.73 o 
  21   1  -3       81.44       91.00      8.48 o 
  22   1  -3        9.16       13.25      3.19 o 
  23   1  -3       82.03       82.50      6.70 o 
  24   1  -3       18.87       17.22      4.42 o 
  25   1  -3      188.17      178.66      8.80 o 
  26   1  -3      254.67      256.88     13.40 o 
  27   1  -3      187.47      175.04     12.07 o 
  28   1  -3       25.25       26.69     12.08 o 
  29   1  -3       14.74       19.87      9.67 o 
  30   1  -3       25.99       27.61      7.56 o 
  31   1  -3       27.76       21.13     11.39 o 
  32   1  -3       28.70       28.48      7.81 o 
  33   1  -3        0.21       -1.28      5.95 o 
  34   1  -3        1.67        1.16      6.39 o 
  35   1  -3       16.32        9.98      7.20 o 
  36   1  -3        3.06       -4.24      6.47 o 
  37   1  -3        6.34       -0.87      6.58 o 
   1   2  -3      619.82      616.16     12.51 o 
   2   2  -3       55.64       58.66      3.11 o 
   3   2  -3     1569.15     1471.94     20.16 o 
   4   2  -3       57.91       72.04      3.42 o 
   5   2  -3      318.05      323.17      9.28 o 
   6   2  -3      403.14      414.75      8.16 o 
   7   2  -3      543.92      527.73      9.65 o 
   8   2  -3       86.56       85.73      4.74 o 
   9   2  -3      150.02      163.61      5.70 o 
  10   2  -3      132.55      140.81      4.65 o 
  11   2  -3       72.81       77.45      3.75 o 
  12   2  -3      265.11      267.16      6.07 o 
  13   2  -3      124.90      127.77      4.40 o 
  14   2  -3      116.93      127.50      4.83 o 
  15   2  -3      193.33      204.33      6.03 o 
  16   2  -3      175.85      175.98      6.78 o 
  17   2  -3       66.96       66.35      4.92 o 
  18   2  -3       12.72       12.88      3.17 o 
  19   2  -3      355.73      369.36     17.19 o 
  20   2  -3      280.67      279.43      9.08 o 
  21   2  -3      196.68      189.80      7.65 o 
  22   2  -3      133.13      138.65      7.43 o 
  23   2  -3       91.96      105.47      8.87 o 
  24   2  -3      151.10      128.39     12.66 o 
  25   2  -3       77.15       71.33      6.08 o 
  26   2  -3       49.40       48.51      5.39 o 
  27   2  -3        4.99        5.40      4.99 o 
  28   2  -3       55.04       51.79      7.08 o 
  29   2  -3        0.86        6.17      5.46 o 
  30   2  -3       18.87       24.17      7.08 o 
  31   2  -3       14.63       17.57      6.58 o 
  32   2  -3        1.70        4.65      7.42 o 
  33   2  -3        5.06        5.71      7.60 o 
  34   2  -3       23.41       28.83      7.69 o 
  35   2  -3        1.45        4.26     13.29 o 
   1   3  -3      119.43      128.32      6.84 o 
   2   3  -3      140.36      143.84      6.66 o 
   3   3  -3      108.15      123.57      7.87 o 
   4   3  -3        9.52        8.31      3.00 o 
   5   3  -3       34.76       30.03      4.01 o 
   6   3  -3      127.27      129.09      6.64 o 
   7   3  -3       69.04       74.35      5.43 o 
   8   3  -3      183.34      169.42      6.86 o 
   9   3  -3       23.68       25.05      3.78 o 
  10   3  -3       41.82       48.59      4.59 o 
  11   3  -3       38.26       48.74      5.28 o 
  12   3  -3       42.72       35.25      4.76 o 
  13   3  -3       10.91       20.68      4.20 o 
  14   3  -3       74.97       86.24     19.30 o 
  15   3  -3        9.95       -0.13      3.32 o 
  16   3  -3       69.62       68.90     14.44 o 
  17   3  -3       56.17       61.51      6.81 o 
  18   3  -3       31.63       34.76      7.46 o 
  19   3  -3      239.66      239.03     13.42 o 
  20   3  -3      114.05      106.08     12.76 o 
  21   3  -3      103.25       98.11     10.57 o 
  22   3  -3       56.99       54.28      8.77 o 
  23   3  -3       20.72       29.69      5.48 o 
  24   3  -3        7.73        8.54      4.45 o 
  25   3  -3       92.45       92.56      8.48 o 
  26   3  -3       19.32       22.39      5.54 o 
  27   3  -3        1.74        5.18      4.31 o 
  28   3  -3        6.72       10.72      4.88 o 
  29   3  -3        9.33       20.61      8.63 o 
  30   3  -3       26.30       31.19      7.71 o 
  31   3  -3        1.49       13.46      8.63 o 
   1   4  -3      111.39      104.26      7.50 o 
   2   4  -3       26.13       18.25      4.37 o 
   3   4  -3       70.05       77.52      6.65 o 
   4   4  -3      116.88      104.39      7.30 o 
   5   4  -3      205.95      192.35     10.05 o 
   6   4  -3      229.55      209.24     19.38 o 
   7   4  -3       37.05       36.41      5.06 o 
   8   4  -3       37.47       33.66      4.95 o 
   9   4  -3       41.23       54.27      6.88 o 
  10   4  -3      170.45      183.54     15.19 o 
  11   4  -3       44.40       51.09     10.17 o 
  12   4  -3       31.41       33.80      8.04 o 
  13   4  -3       14.27       23.82      7.57 o 
  14   4  -3       22.08       19.66      5.08 o 
  15   4  -3       17.32       19.70      5.38 o 
  16   4  -3       17.32       10.56      4.54 o 
  17   4  -3       23.95       25.63      5.67 o 
  18   4  -3       32.24       32.56      8.76 o 
  19   4  -3        3.37       14.27      4.94 o 
  20   4  -3       49.22       47.42      8.60 o 
  21   4  -3       53.01       47.97      7.07 o 
  22   4  -3       47.50       47.73      7.15 o 
  23   4  -3       25.13       29.04      6.22 o 
  24   4  -3        9.54       13.17      5.07 o 
  25   4  -3       10.92       21.55      6.05 o 
  26   4  -3       56.79       59.04      8.46 o 
   1   5  -3        6.12       14.72      5.30 o 
   2   5  -3       46.23       37.03      6.06 o 
   3   5  -3       17.10       18.69      5.20 o 
   4   5  -3       49.30       40.68      6.20 o 
   5   5  -3       24.83       29.84      5.61 o 
   6   5  -3        1.43        7.43      4.52 o 
   7   5  -3       39.32       41.08      7.24 o 
   8   5  -3       47.30       35.59      8.78 o 
   9   5  -3       33.23       29.03      8.50 o 
  10   5  -3       14.81       10.16     13.29 o 
  11   5  -3       13.40       15.37      7.46 o 
  12   5  -3       27.87       32.31      9.04 o 
  13   5  -3       25.45       37.13      9.68 o 
  14   5  -3        2.67       16.05      5.30 o 
  15   5  -3       24.96       33.64      6.24 o 
  16   5  -3       80.04       69.90      8.51 o 
   0   0  -2    37101.00    30738.70    770.24 o 
   2   0  -2      311.90      290.10      7.69 o 
   4   0  -2     4108.64     3968.84     56.81 o 
   6   0  -2      776.10      762.32     15.22 o 
   8   0  -2      709.79      725.72     14.00 o 
  10   0  -2      169.75      147.48      4.61 o 
  12   0  -2      380.59      369.63      8.16 o 
  14   0  -2     1539.29     1538.73     26.45 o 
  16   0  -2     1968.40     2031.53     32.27 o 
  18   0  -2      281.85      279.36      7.48 o 
  20   0  -2       19.65       30.31      9.49 o 
  22   0  -2      490.20      469.53     23.13 o 
  24   0  -2      270.41      248.23     17.26 o 
  26   0  -2      240.25      215.43     17.26 o 
  28   0  -2      155.38      161.92     17.26 o 
  30   0  -2      151.58      117.73     15.88 o 
  32   0  -2       37.70       22.10     10.70 o 
  34   0  -2       54.48       40.05     12.43 o 
  36   0  -2        2.12        1.73      9.67 o 
  38   0  -2        7.08       25.20     11.74 o 
   0   1  -2    32095.98    27431.74   1273.77 o 
   1   1  -2    14052.44    12749.45    157.04 o 
   2   1  -2       30.40       46.98      7.18 o 
   3   1  -2      303.63      309.01      5.42 o 
   4   1  -2     1706.97     1649.86     20.09 o 
   5   1  -2     1991.87     1770.89     34.35 o 
   6   1  -2      543.61      534.49      8.09 o 
   7   1  -2      884.59      815.61     11.24 o 
   8   1  -2       96.60       98.91      2.85 o 
   9   1  -2      436.51      426.32      6.56 o 
  10   1  -2      662.10      626.88      8.77 o 
  11   1  -2      457.97      439.29      6.85 o 
  12   1  -2       35.37       36.87      2.09 o 
  13   1  -2      190.80      199.15      4.26 o 
  14   1  -2      409.31      395.81      6.49 o 
  15   1  -2      601.57      661.08      9.29 o 
  16   1  -2      752.55      755.07     10.45 o 
  17   1  -2      193.18      206.31      5.31 o 
  18   1  -2      167.24      178.92      5.04 o 
  19   1  -2      292.66      273.94      8.12 o 
  20   1  -2      315.13      308.03      8.38 o 
  21   1  -2       10.46       13.34      2.95 o 
  22   1  -2      156.99      147.78      5.96 o 
  23   1  -2       70.15       70.68      4.95 o 
  24   1  -2       63.26       74.89      8.14 o 
  25   1  -2      566.15      522.78     18.80 o 
  26   1  -2      372.00      380.04     33.32 o 
  27   1  -2       89.39      116.78     12.60 o 
  28   1  -2        5.53        6.81     12.77 o 
  29   1  -2      147.62      148.19     12.18 o 
  30   1  -2        4.51        4.63      5.70 o 
  31   1  -2      147.02      120.21     19.85 o 
  32   1  -2       10.58        9.07     10.01 o 
  33   1  -2       44.48       35.66      8.40 o 
  34   1  -2        4.57       -0.89     12.60 o 
  35   1  -2        1.47       -0.76      6.09 o 
  36   1  -2        3.33        5.00     10.01 o 
  37   1  -2       16.77        9.62     12.77 o 
  38   1  -2        7.89       13.97     11.39 o 
   0   2  -2     1209.26     1100.72     75.98 o 
   1   2  -2       17.53       24.72      2.60 o 
   2   2  -2      246.47      245.53      5.55 o 
   3   2  -2      344.10      365.27      7.39 o 
   4   2  -2      338.46      332.43      8.71 o 
   5   2  -2     1430.44     1464.64     30.40 o 
   6   2  -2      145.98      164.35      5.24 o 
   7   2  -2      117.65      128.80      4.69 o 
   8   2  -2      307.45      321.32      7.58 o 
   9   2  -2      175.53      173.24      5.39 o 
  10   2  -2      428.79      438.01      9.30 o 
  11   2  -2      184.85      190.99      5.19 o 
  12   2  -2       73.97       77.42      4.38 o 
  13   2  -2       40.56       49.53      3.19 o 
  14   2  -2      394.75      382.24      8.96 o 
  15   2  -2      173.41      166.10      5.57 o 
  16   2  -2      177.62      180.16      7.76 o 
  17   2  -2       16.27       11.31      3.20 o 
  18   2  -2        7.27       11.79      3.60 o 
  19   2  -2      182.14      171.35      7.89 o 
  20   2  -2      279.98      262.29      9.96 o 
  21   2  -2      282.60      255.97     10.09 o 
  22   2  -2       95.84      113.80      7.69 o 
  23   2  -2      148.12      158.27      8.79 o 
  24   2  -2      129.87      121.20     12.05 o 
  25   2  -2      108.58      109.51      8.94 o 
  26   2  -2       89.99      103.90      7.95 o 
  27   2  -2      128.15      149.07     18.90 o 
  28   2  -2       65.03       77.15      9.02 o 
  29   2  -2       80.65       81.63      9.51 o 
  30   2  -2        4.53       12.63     10.01 o 
  31   2  -2       12.80       14.22      6.19 o 
  32   2  -2        7.87        3.60      5.35 o 
  33   2  -2        4.07        3.63      7.42 o 
  34   2  -2        1.26        8.77      9.67 o 
  35   2  -2       12.83        8.64     12.43 o 
  36   2  -2        5.81       17.28      9.15 o 
   0   3  -2      112.53      110.10     12.60 o 
   1   3  -2      114.99      100.44      4.96 o 
   2   3  -2       15.60       16.13      2.86 o 
   3   3  -2       37.73       42.41      6.45 o 
   4   3  -2       59.58       66.27      3.95 o 
   5   3  -2      189.50      184.13      6.71 o 
   6   3  -2       89.32      106.80      5.75 o 
   7   3  -2      517.54      487.10     11.49 o 
   8   3  -2       72.72       81.43      5.08 o 
   9   3  -2      141.94      148.95      6.12 o 
  10   3  -2       19.30       17.77      3.24 o 
  11   3  -2       24.26       28.07      3.48 o 
  12   3  -2       87.56       92.09      7.18 o 
  13   3  -2       25.39       25.94      3.55 o 
  14   3  -2       26.84       27.37      4.75 o 
  15   3  -2       68.00       69.82      6.43 o 
  16   3  -2      102.27      105.36     16.83 o 
  17   3  -2      131.64      119.65     17.78 o 
  18   3  -2       78.57       85.53      8.73 o 
  19   3  -2       56.09       55.65      6.20 o 
  20   3  -2      201.10      189.57      9.77 o 
  21   3  -2       63.40       71.65      7.12 o 
  22   3  -2        5.84        8.44      4.08 o 
  23   3  -2       75.05       84.52      7.70 o 
  24   3  -2        0.59        9.84      4.07 o 
  25   3  -2      153.09      157.92     10.22 o 
  26   3  -2       32.69       57.06      8.81 o 
  27   3  -2      109.86       97.63      8.63 o 
  28   3  -2        7.59        9.94      4.19 o 
  29   3  -2       77.22       88.85     11.28 o 
  30   3  -2        4.00        9.40      4.98 o 
  31   3  -2       13.05       14.59     13.64 o 
  32   3  -2        4.88        4.11      6.39 o 
  33   3  -2        4.25       10.21      7.60 o 
   0   4  -2      418.54      366.65     24.17 o 
   1   4  -2       62.66       56.41     13.56 o 
   2   4  -2       20.94       12.90      4.57 o 
   3   4  -2       57.52       57.53      9.22 o 
   4   4  -2      119.77      114.05     24.68 o 
   5   4  -2      242.36      240.51     10.70 o 
   6   4  -2      280.84      273.05     13.68 o 
   7   4  -2       29.34       48.00      6.13 o 
   8   4  -2       14.16       10.80      6.61 o 
   9   4  -2      192.71      173.96      9.45 o 
  10   4  -2      110.95      133.31     11.10 o 
  11   4  -2       72.13       60.42     13.81 o 
  12   4  -2       47.86       37.63     11.39 o 
  13   4  -2        4.67       11.39      8.63 o 
  14   4  -2        1.51        0.17      4.66 o 
  15   4  -2        8.89       12.11      5.84 o 
  16   4  -2       36.18       37.34      7.55 o 
  17   4  -2       31.81       29.49      6.83 o 
  18   4  -2        4.64       16.07      6.21 o 
  19   4  -2       37.55       37.44      8.04 o 
  20   4  -2      105.45       92.18     16.57 o 
  21   4  -2       57.15       58.10      8.88 o 
  22   4  -2       74.69       95.96     11.10 o 
  23   4  -2        3.83        2.99      9.67 o 
  24   4  -2       17.64       18.79      6.45 o 
  25   4  -2        4.94        6.65      5.72 o 
  26   4  -2        3.16       11.89      6.72 o 
  27   4  -2        4.75       18.69      7.25 o 
   0   5  -2       26.77       10.60      6.90 o 
   1   5  -2       15.83       18.65      4.99 o 
   2   5  -2        6.05        9.37      4.47 o 
   3   5  -2        0.00        6.08      4.22 o 
   4   5  -2       55.45       39.89      5.94 o 
   5   5  -2        6.72       22.49      5.10 o 
   6   5  -2      235.62      183.28     19.85 o 
   7   5  -2        4.50       11.84     13.64 o 
   8   5  -2       19.48       26.24     11.39 o 
   9   5  -2       25.18        8.29     10.01 o 
  10   5  -2      143.70      111.86     18.64 o 
  11   5  -2        3.65        5.87      9.32 o 
  12   5  -2       28.97       26.58     13.46 o 
  13   5  -2       29.57       41.52     20.20 o 
  14   5  -2        4.99       27.92     14.67 o 
  15   5  -2        0.45       11.23      5.70 o 
  16   5  -2       18.93       26.55      8.29 o 
  17   5  -2       24.64       31.32     19.68 o 
  18   5  -2        0.43        6.74      5.91 o 
   2   0  -1     1842.26     1778.83     31.37 o 
   4   0  -1     4584.88     4247.72     79.29 o 
   6   0  -1      569.49      562.13     10.40 o 
   8   0  -1       73.66       71.00      3.77 o 
  10   0  -1      375.13      387.85      7.56 o 
  12   0  -1      473.99      495.21      8.31 o 
  14   0  -1     1346.70     1434.44     19.78 o 
  16   0  -1     2329.76     2562.14     69.19 o 
  18   0  -1      139.09      153.50      4.58 o 
  20   0  -1      112.28      110.24      5.14 o 
  22   0  -1      209.81      190.18     11.05 o 
  24   0  -1      175.25      167.81      9.67 o 
  26   0  -1      160.14      154.55      9.79 o 
  28   0  -1       48.87       34.34      6.90 o 
  30   0  -1      142.61      127.05     16.57 o 
  32   0  -1       16.19       18.30     10.36 o 
  34   0  -1       28.59       37.29     12.08 o 
  36   0  -1        3.25       -5.52      8.98 o 
  38   0  -1       16.20       40.39     13.81 o 
   1   1  -1     4970.68     4618.09     57.55 o 
   2   1  -1     1161.75     1079.29     13.38 o 
   3   1  -1     1367.71     1335.98     18.40 o 
   4   1  -1     3597.20     3461.46     43.27 o 
   5   1  -1       91.57       87.17      2.63 o 
   6   1  -1      609.81      598.73      8.48 o 
   7   1  -1      676.73      669.41      8.64 o 
   8   1  -1      685.64      646.03      8.42 o 
   9   1  -1      154.47      146.43      3.11 o 
  10   1  -1      168.89      167.14      3.95 o 
  11   1  -1     1225.31     1187.62     15.60 o 
  12   1  -1      230.75      237.64      5.09 o 
  13   1  -1      170.72      179.93      4.31 o 
  14   1  -1      176.94      193.36      7.49 o 
  15   1  -1      475.33      494.04     11.63 o 
  16   1  -1      980.75     1034.06     27.65 o 
  17   1  -1      251.80      268.24      8.28 o 
  18   1  -1      187.45      186.18      6.32 o 
  19   1  -1        4.86        9.70      2.52 o 
  20   1  -1      245.06      245.88      7.62 o 
  21   1  -1      108.80       99.88      5.25 o 
  22   1  -1       96.31       88.33      5.37 o 
  23   1  -1        1.89        1.86      2.53 o 
  24   1  -1       66.52       59.18      5.00 o 
  25   1  -1       81.17       86.51      7.03 o 
  26   1  -1      259.42      275.13     10.96 o 
  27   1  -1      121.44      128.63     17.38 o 
  28   1  -1       60.14       69.26      7.29 o 
  29   1  -1       15.24       11.67      4.95 o 
  30   1  -1       88.31       69.12     12.06 o 
  31   1  -1        2.95        2.74      4.41 o 
  32   1  -1        1.64       -0.78      4.26 o 
  33   1  -1        0.06       -1.09      4.37 o 
  34   1  -1       15.70       17.31      7.17 o 
  35   1  -1        6.73       -1.47      5.02 o 
  36   1  -1        2.11        2.24      9.15 o 
  37   1  -1        2.37        6.31      6.47 o 
  38   1  -1        0.91        4.50      8.98 o 
   1   2  -1     1016.24      977.16     15.79 o 
   2   2  -1      272.29      283.72      6.90 o 
   3   2  -1       42.91       51.12      3.30 o 
   4   2  -1     1349.53     1364.08     18.30 o 
   5   2  -1     1197.17     1205.97     16.71 o 
   6   2  -1      298.24      278.55      7.15 o 
   7   2  -1        0.47        2.54      1.46 o 
   8   2  -1      113.75      104.46      3.84 o 
   9   2  -1      633.63      663.69     10.85 o 
  10   2  -1      663.20      650.85     12.76 o 
  11   2  -1      242.71      271.94      5.68 o 
  12   2  -1      523.29      518.34      8.47 o 
  13   2  -1      215.60      215.93      4.91 o 
  14   2  -1      162.09      172.05      6.13 o 
  15   2  -1      146.85      144.25      6.58 o 
  16   2  -1       33.04       30.94      3.51 o 
  17   2  -1        7.98        6.25      2.52 o 
  18   2  -1      239.31      235.35     11.38 o 
  19   2  -1       31.77       38.44      4.10 o 
  20   2  -1      312.40      320.34      9.53 o 
  21   2  -1       62.95       72.66      5.28 o 
  22   2  -1       47.35       53.45      5.06 o 
  23   2  -1       59.42       65.96      5.55 o 
  24   2  -1       10.32        9.95      3.48 o 
  25   2  -1      401.10      365.42     11.25 o 
  26   2  -1       85.70       93.50      9.77 o 
  27   2  -1       55.25       65.92      6.07 o 
  28   2  -1       42.43       48.03      6.51 o 
  29   2  -1        3.31        0.92      4.10 o 
  30   2  -1       22.41       28.59      6.10 o 
  31   2  -1       11.40        1.13      5.27 o 
  32   2  -1        4.89        4.87      4.65 o 
  33   2  -1        2.06        2.59      4.44 o 
  34   2  -1        5.47        5.91      6.44 o 
  35   2  -1        7.35       14.97      5.55 o 
  36   2  -1        0.44       -2.21      6.88 o 
   1   3  -1      240.67      258.73      7.94 o 
   2   3  -1        8.00        7.19      2.57 o 
   3   3  -1      193.52      211.17      7.16 o 
   4   3  -1      199.00      213.84      7.21 o 
   5   3  -1      401.79      406.09     10.24 o 
   6   3  -1      177.82      184.22      5.97 o 
   7   3  -1       35.04       36.56      3.85 o 
   8   3  -1       22.92       23.87      2.91 o 
   9   3  -1      107.28      114.30      6.48 o 
  10   3  -1      446.25      444.67     13.25 o 
  11   3  -1      233.04      243.86      6.93 o 
  12   3  -1      117.58      123.38      4.69 o 
  13   3  -1       38.01       45.83      4.48 o 
  14   3  -1       12.08       10.10      3.08 o 
  15   3  -1       87.00       87.52      5.95 o 
  16   3  -1      114.11      103.20      6.41 o 
  17   3  -1        9.11        9.84      3.25 o 
  18   3  -1       84.65       83.26      9.38 o 
  19   3  -1      370.14      363.31     11.34 o 
  20   3  -1      522.55      509.62     15.35 o 
  21   3  -1       97.01       96.31      6.82 o 
  22   3  -1      128.91      136.44      8.04 o 
  23   3  -1      113.87      117.93      7.55 o 
  24   3  -1       51.50       61.73      6.22 o 
  25   3  -1       13.32       22.82      4.65 o 
  26   3  -1      202.39      167.39      8.94 o 
  27   3  -1       78.59       67.91      6.56 o 
  28   3  -1       12.67       15.90      4.43 o 
  29   3  -1       16.89       22.58      4.91 o 
  30   3  -1       11.14       14.47      5.36 o 
  31   3  -1        5.87        5.10      7.42 o 
  32   3  -1        6.04       13.28      6.87 o 
  33   3  -1        9.28       10.69      8.79 o 
   1   4  -1       66.44       66.61      5.53 o 
   2   4  -1       29.34       36.54      4.62 o 
   3   4  -1       40.07       39.73      5.52 o 
   4   4  -1       17.26       18.48      3.93 o 
   5   4  -1       43.15       44.57      5.03 o 
   6   4  -1      202.58      192.80      8.15 o 
   7   4  -1      131.25      114.46      8.41 o 
   8   4  -1      182.19      182.95     12.93 o 
   9   4  -1       87.26       74.25     12.71 o 
  10   4  -1        3.35        2.30      4.10 o 
  11   4  -1       35.63       41.58      7.86 o 
  12   4  -1       20.49       26.02      6.38 o 
  13   4  -1       24.51       23.44      4.58 o 
  14   4  -1        3.89        3.51      3.27 o 
  15   4  -1       48.44       49.03      6.18 o 
  16   4  -1      186.50      174.97      9.77 o 
  17   4  -1       34.46       37.76      5.28 o 
  18   4  -1        7.67       14.83      4.19 o 
  19   4  -1       56.23       65.12     10.17 o 
  20   4  -1      132.03      125.68      8.32 o 
  21   4  -1      132.27      125.16      8.44 o 
  22   4  -1       70.27       84.28      9.37 o 
  23   4  -1       20.33       25.88      5.19 o 
  24   4  -1       19.86       20.25      4.77 o 
  25   4  -1        3.58        6.05      4.08 o 
  26   4  -1       34.51       42.20      6.22 o 
  27   4  -1        6.72       18.43      5.07 o 
  28   4  -1        8.43       12.47      5.38 o 
   1   5  -1       38.34       43.66      9.13 o 
   2   5  -1       17.02       17.25      7.17 o 
   3   5  -1      169.12      154.96     14.13 o 
   4   5  -1       41.74       47.48     14.33 o 
   5   5  -1       84.36       65.21     10.24 o 
   6   5  -1       19.58       16.48      5.14 o 
   7   5  -1       72.40       68.01     15.54 o 
   8   5  -1       80.03       71.12     15.54 o 
   9   5  -1       22.37       15.88     10.70 o 
  10   5  -1       20.44       31.42     12.77 o 
  11   5  -1       37.77       38.32     13.12 o 
  12   5  -1       13.82       30.25      7.62 o 
  13   5  -1       37.79       42.88     11.57 o 
  14   5  -1        1.25       13.13      5.68 o 
  15   5  -1        0.05       10.23      5.37 o 
  16   5  -1        9.10       24.70      7.28 o 
  17   5  -1        4.60       11.55     17.43 o 
  18   5  -1        3.89       10.88      5.68 o 
  19   5  -1       27.89       18.36      6.69 o 
   4   0   0     3583.45     3236.65     79.06 o 
   6   0   0    10377.77     9344.89    268.08 o 
   8   0   0       84.08       95.17      4.23 o 
  10   0   0     1713.24     1626.65     30.30 o 
  12   0   0        2.27        6.99      1.52 o 
  14   0   0      952.56      946.51     16.37 o 
  16   0   0     6410.96     6731.39    141.14 o 
  18   0   0       29.93       35.53      4.06 o 
  20   0   0       52.98       61.28      5.08 o 
  22   0   0      272.80      286.31     11.50 o 
  24   0   0        0.59        0.84      3.29 o 
  26   0   0        0.41        3.57      3.96 o 
  28   0   0       44.08       35.88      6.26 o 
  30   0   0      131.49       96.81      9.34 o 
  32   0   0      232.22      169.17     18.99 o 
  34   0   0       48.60       48.68     12.77 o 
  36   0   0       18.23       16.23     10.01 o 
  38   0   0       51.30       59.38     14.50 o 
   0   1   0       38.80       22.68      3.44 o 
   1   1   0     5523.71     4880.05     47.41 o 
   2   1   0      112.32      121.76      2.95 o 
   3   1   0       64.22       63.37      2.51 o 
   4   1   0     7995.69     7492.00     90.75 o 
   5   1   0     1230.83     1227.47     15.19 o 
   6   1   0      298.22      276.60      8.67 o 
   7   1   0        8.23        8.49      1.57 o 
   8   1   0      608.21      581.37     10.01 o 
   9   1   0      272.73      281.42      6.33 o 
  10   1   0       28.50       58.37     25.56 o 
  11   1   0      488.00      468.44      7.48 o 
  12   1   0       70.37       82.23      3.53 o 
  13   1   0       47.63       38.68      2.28 o 
  14   1   0      338.13      356.18      6.73 o 
  15   1   0     2034.39     2170.50     26.26 o 
  16   1   0      208.85      245.10      5.68 o 
  17   1   0        5.48        6.98      1.67 o 
  18   1   0       14.21       14.14      2.16 o 
  19   1   0       20.21       21.60      2.64 o 
  20   1   0      130.37      130.88      4.93 o 
  21   1   0        0.00        2.52      1.77 o 
  22   1   0      371.02      377.19      9.82 o 
  23   1   0        0.11        7.70      3.29 o 
  24   1   0      244.05      235.88      9.55 o 
  25   1   0      550.03      495.96     14.59 o 
  26   1   0      222.62      217.15      9.75 o 
  27   1   0       15.14       17.79      4.86 o 
  28   1   0      197.62      183.30     17.08 o 
  29   1   0      121.32       90.64      7.74 o 
  30   1   0       16.36       29.94      5.87 o 
  31   1   0      109.46       76.20     18.94 o 
  32   1   0        1.43        3.57      4.57 o 
  33   1   0        0.17        8.89      4.81 o 
  34   1   0       41.44       33.74      6.81 o 
  35   1   0        8.84        6.92      4.92 o 
  36   1   0        0.09       -0.51      4.63 o 
  37   1   0        0.12        1.98      5.00 o 
  38   1   0        0.19       -3.92      5.89 o 
   0   2   0        4.66        7.90      2.05 o 
   1   2   0      971.90      950.61     12.23 o 
   2   2   0      627.95      600.01      8.75 o 
   3   2   0       47.90       50.85      3.12 o 
   4   2   0       32.96       37.38      2.94 o 
   5   2   0      897.56      831.74     11.05 o 
   6   2   0      739.63      729.24      9.98 o 
   7   2   0      624.98      603.94     11.50 o 
   8   2   0       58.88       59.28      4.34 o 
   9   2   0      480.96      517.01      9.39 o 
  10   2   0      754.33      755.74     12.17 o 
  11   2   0      934.61      904.98     16.06 o 
  12   2   0      129.17      113.51      5.00 o 
  13   2   0       33.67       31.21      2.52 o 
  14   2   0        0.01       -0.51      1.29 o 
  15   2   0      112.91      115.91      5.45 o 
  16   2   0       13.18       12.88      2.81 o 
  17   2   0      190.91      189.19      6.79 o 
  18   2   0       62.49       70.46      4.90 o 
  19   2   0      125.38      112.53      5.99 o 
  20   2   0       41.74       41.81      4.30 o 
  21   2   0        0.16        0.48      2.51 o 
  22   2   0        0.18        0.63      2.63 o 
  23   2   0      192.78      175.01      7.46 o 
  24   2   0      272.43      279.54     17.84 o 
  25   2   0      159.28      154.02      7.67 o 
  26   2   0      713.81      723.00     16.63 o 
  27   2   0      334.59      348.23     13.07 o 
  28   2   0        4.15        4.99      4.27 o 
  29   2   0      319.37      319.76     12.94 o 
  30   2   0        8.27       21.76      5.51 o 
  31   2   0        4.48        5.65      4.42 o 
  32   2   0       36.57       37.23      6.51 o 
  33   2   0       14.28       14.03      5.10 o 
  34   2   0        5.14        6.68      6.56 o 
  35   2   0        0.60       -0.46      6.62 o 
  36   2   0        0.00       -0.06      4.61 o 
  37   2   0       10.02       12.92      7.13 o 
   0   3   0     1030.79      945.32     19.36 o 
   1   3   0       78.19       80.67      5.40 o 
   2   3   0      257.61      239.08      5.92 o 
   3   3   0       28.50       29.70      3.17 o 
   4   3   0      210.83      221.30      6.60 o 
   5   3   0      806.26      862.78     12.72 o 
   6   3   0      162.25      157.27      6.58 o 
   7   3   0        4.69        4.50      2.13 o 
   8   3   0       81.48       76.70      5.17 o 
   9   3   0        0.56       -0.02      2.11 o 
  10   3   0        0.45        1.61      2.27 o 
  11   3   0      320.97      337.49      8.96 o 
  12   3   0       49.72       47.83      4.39 o 
  13   3   0       82.33       78.83      5.48 o 
  14   3   0       29.45       35.06      5.73 o 
  15   3   0       36.18       31.70      4.13 o 
  16   3   0      163.41      159.75     10.84 o 
  17   3   0       14.99       22.04      3.92 o 
  18   3   0       34.81       23.81      4.10 o 
  19   3   0      332.94      331.33     10.67 o 
  20   3   0      235.20      232.54      9.05 o 
  21   3   0      619.49      584.49     14.95 o 
  22   3   0       75.11       85.14      6.54 o 
  23   3   0       33.03       36.38      5.15 o 
  24   3   0       26.36       27.53      6.48 o 
  25   3   0        0.05        2.87      3.58 o 
  26   3   0        0.04        5.53      3.78 o 
  27   3   0        6.69        6.46      3.87 o 
  28   3   0       13.37       10.09      4.18 o 
  29   3   0       26.24       30.35      5.98 o 
  30   3   0        7.33        7.66      4.87 o 
  31   3   0        3.47        5.63      4.78 o 
  32   3   0        0.11        0.43      7.51 o 
  33   3   0        5.26        7.01      5.37 o 
   0   4   0      142.80      132.46     24.51 o 
   1   4   0       36.57       40.32      4.99 o 
   2   4   0       16.86       16.56      3.33 o 
   3   4   0        2.79       -0.17      2.46 o 
   4   4   0       14.83       12.12      3.27 o 
   5   4   0       77.26       67.41      5.05 o 
   6   4   0        2.34        6.35      2.86 o 
   7   4   0      211.22      213.85      7.76 o 
   8   4   0      192.37      202.50      9.03 o 
   9   4   0       19.18       16.04      4.73 o 
  10   4   0       61.15       60.51      5.75 o 
  11   4   0       48.81       43.10      5.38 o 
  12   4   0        3.95        4.64      3.12 o 
  13   4   0        0.37       -1.33      2.80 o 
  14   4   0       31.75       41.42      5.22 o 
  15   4   0       37.61       28.78      4.66 o 
  16   4   0       50.28       56.86      5.86 o 
  17   4   0      150.01      145.91      8.25 o 
  18   4   0        6.72       11.32      4.58 o 
  19   4   0       96.23      102.95      7.50 o 
  20   4   0       57.66       68.55      6.49 o 
  21   4   0        7.09       15.06      4.29 o 
  22   4   0       17.20       13.11      4.26 o 
  23   4   0        0.26        1.78      3.71 o 
  24   4   0       56.69       69.33      7.22 o 
  25   4   0       12.89       15.02      4.53 o 
  26   4   0       18.09       24.25      5.33 o 
  27   4   0       21.11       27.62      5.65 o 
  28   4   0        3.12        6.96      5.33 o 
   0   5   0       42.38       55.24     13.81 o 
   1   5   0        6.37       13.42      6.95 o 
   2   5   0        5.42        9.54      6.30 o 
   3   5   0        4.06       15.62      8.80 o 
   4   5   0      160.41      183.48     15.36 o 
   5   5   0       16.30       20.38      7.94 o 
   6   5   0      347.99      304.36     17.31 o 
   7   5   0       19.22       35.92      8.64 o 
   8   5   0       30.47       33.14     12.43 o 
   9   5   0       22.21       15.65      6.14 o 
  10   5   0      229.49      230.78     32.28 o 
  11   5   0       14.98       21.70      7.21 o 
  12   5   0        7.06       15.57      6.58 o 
  13   5   0       49.54       52.79      9.62 o 
  14   5   0        3.52        2.69      5.46 o 
  15   5   0        0.03        7.58      7.77 o 
  16   5   0        3.27        2.42      6.47 o 
  17   5   0        0.18       -1.95      5.47 o 
  18   5   0        1.10       -3.34      5.89 o 
  19   5   0        5.86        5.18      6.63 o 
  20   5   0       13.82        9.52      6.93 o 
   2   0   1     1844.43     1786.78     49.20 o 
   4   0   1     4582.06     4237.64     56.44 o 
   6   0   1      569.58      557.36      9.55 o 
   8   0   1       74.05       81.63      4.13 o 
  10   0   1      375.44      360.01     10.18 o 
  12   0   1      474.87      485.01     12.67 o 
  14   0   1     1346.60     1430.72     29.11 o 
  16   0   1     2330.01     2416.63     47.13 o 
  18   0   1      139.48      153.49      8.29 o 
  20   0   1      112.02      108.30      7.21 o 
  22   0   1      209.62      197.75     21.92 o 
  24   0   1      175.15      174.54      9.53 o 
  26   0   1      160.00      145.28     16.57 o 
  28   0   1       48.97       44.88     12.60 o 
  30   0   1      142.68      140.30     16.92 o 
  32   0   1       16.17       13.12      8.98 o 
  34   0   1       28.53       33.49     11.74 o 
  36   0   1        3.23       -1.04      8.29 o 
  38   0   1       16.15       22.10     11.74 o 
   1   1   1     4968.35     4734.50     44.66 o 
   2   1   1     1162.47     1088.32     11.86 o 
   3   1   1     1370.03     1369.79     16.12 o 
   4   1   1     3595.62     3471.78     34.69 o 
   5   1   1       91.40       88.62      2.42 o 
   6   1   1      609.85      601.43      8.42 o 
   7   1   1      676.08      685.27      9.41 o 
   8   1   1      685.07      663.24      9.29 o 
   9   1   1      154.44      143.21      4.83 o 
  10   1   1      169.03      167.85      3.30 o 
  11   1   1     1224.23     1196.11     13.64 o 
  12   1   1      230.59      239.12      4.36 o 
  13   1   1      170.63      182.22      3.88 o 
  14   1   1      177.03      187.09      4.07 o 
  15   1   1      475.01      467.62      7.32 o 
  16   1   1      979.84     1010.75     12.81 o 
  17   1   1      252.38      242.68      5.11 o 
  18   1   1      187.22      189.54      4.50 o 
  19   1   1        4.84        6.18      1.61 o 
  20   1   1      245.03      263.20      5.73 o 
  21   1   1      108.81      102.46      5.51 o 
  22   1   1       96.27       94.78      4.96 o 
  23   1   1        1.87        3.87      3.17 o 
  24   1   1       66.59       58.59      9.09 o 
  25   1   1       81.04       86.30     11.96 o 
  26   1   1      259.61      288.37     11.21 o 
  27   1   1      121.34      133.78      8.73 o 
  28   1   1       60.06       51.66      6.43 o 
  29   1   1       15.22       18.06      5.25 o 
  30   1   1       88.15       76.90      7.57 o 
  31   1   1        2.98        1.15      4.42 o 
  32   1   1        1.63       -1.53      3.99 o 
  33   1   1        0.07       -1.17      4.10 o 
  34   1   1       15.68       12.79      5.00 o 
  35   1   1        6.77        5.42      4.79 o 
  36   1   1        2.11        0.94      4.67 o 
  37   1   1        2.36        1.69      4.72 o 
  38   1   1        0.92        0.00      6.56 o 
   1   2   1     1016.14      977.49     10.71 o 
   2   2   1      272.00      281.48      5.01 o 
   3   2   1       43.01       50.50      2.46 o 
   4   2   1     1350.06     1385.86     17.11 o 
   5   2   1     1196.77     1243.74     14.70 o 
   6   2   1      298.30      296.29      5.23 o 
   7   2   1        0.46        2.27      1.01 o 
   8   2   1      113.78      113.67      3.39 o 
   9   2   1      633.30      677.50     10.40 o 
  10   2   1      663.63      679.76     10.43 o 
  11   2   1      243.09      266.12      5.66 o 
  12   2   1      523.52      512.04      8.72 o 
  13   2   1      215.72      202.17      8.32 o 
  14   2   1      162.33      175.28      6.33 o 
  15   2   1      147.14      149.26      5.88 o 
  16   2   1       32.89       33.98      3.67 o 
  17   2   1        7.99        5.96      2.42 o 
  18   2   1      239.18      225.30      7.73 o 
  19   2   1       31.81       36.29      4.34 o 
  20   2   1      312.26      308.01      9.43 o 
  21   2   1       63.20       63.32      5.16 o 
  22   2   1       47.26       43.81      4.81 o 
  23   2   1       59.39       63.31      5.55 o 
  24   2   1       10.25        7.13      3.50 o 
  25   2   1      401.25      386.67     11.56 o 
  26   2   1       85.78       74.65     11.48 o 
  27   2   1       55.18       54.20     16.19 o 
  28   2   1       42.40       47.31      6.61 o 
  29   2   1        3.32       -1.68      3.92 o 
  30   2   1       22.45       18.95      5.56 o 
  31   2   1       11.44        1.70      4.35 o 
  32   2   1        4.89       -2.23      5.49 o 
  33   2   1        2.07       -0.95      4.86 o 
  34   2   1        5.47        8.44      5.03 o 
  35   2   1        7.35       13.74      5.55 o 
  36   2   1        0.44       -0.86      5.82 o 
   1   3   1      240.57      262.32      5.25 o 
   2   3   1        8.03       11.25      1.81 o 
   3   3   1      193.51      206.06      4.98 o 
   4   3   1      198.91      218.21      5.01 o 
   5   3   1      401.43      399.99      8.66 o 
   6   3   1      177.76      193.56      5.76 o 
   7   3   1       35.00       35.33      3.94 o 
   8   3   1       22.96       25.72      3.66 o 
   9   3   1      107.39      107.77      5.16 o 
  10   3   1      445.98      421.38     10.93 o 
  11   3   1      232.80      239.23      8.07 o 
  12   3   1      117.40      112.55      6.00 o 
  13   3   1       37.90       39.16      7.57 o 
  14   3   1       12.08       13.45      3.29 o 
  15   3   1       86.88      103.79      7.38 o 
  16   3   1      114.37      112.28      6.43 o 
  17   3   1        9.08        9.04      3.19 o 
  18   3   1       84.60       71.48      5.72 o 
  19   3   1      370.33      375.54     11.37 o 
  20   3   1      522.38      519.07     17.84 o 
  21   3   1       96.96       99.74      6.95 o 
  22   3   1      128.90      126.15      7.65 o 
  23   3   1      113.75      121.92      8.67 o 
  24   3   1       51.53       48.18      5.77 o 
  25   3   1       13.36       18.86      7.81 o 
  26   3   1      202.25      191.97     12.31 o 
  27   3   1       78.52       79.57      7.19 o 
  28   3   1       12.67        9.97      4.21 o 
  29   3   1       16.94       20.35      9.03 o 
  30   3   1       11.12       17.55      5.56 o 
  31   3   1        5.85        8.58      8.56 o 
  32   3   1        6.04        7.49      5.30 o 
  33   3   1        9.26       16.12      7.14 o 
   1   4   1       66.53       60.26      4.80 o 
   2   4   1       29.23       35.36      3.58 o 
   3   4   1       40.15       38.44      3.68 o 
   4   4   1       17.38       17.87      3.48 o 
   5   4   1       43.30       44.24      5.85 o 
   6   4   1      202.61      200.72      8.51 o 
   7   4   1      131.19      127.56      7.63 o 
   8   4   1      182.04      190.00      8.55 o 
   9   4   1       87.45       82.51      9.67 o 
  10   4   1        3.34        4.84      3.02 o 
  11   4   1       35.64       30.26      4.58 o 
  12   4   1       20.48       17.94      7.13 o 
  13   4   1       24.52       27.43      4.44 o 
  14   4   1        3.90        6.03      3.42 o 
  15   4   1       48.33       53.93      8.37 o 
  16   4   1      186.47      159.93     18.66 o 
  17   4   1       34.49       40.49      5.27 o 
  18   4   1        7.67       12.40      5.13 o 
  19   4   1       56.17       73.75     10.12 o 
  20   4   1      132.03      125.54     10.39 o 
  21   4   1      132.39      139.98     10.79 o 
  22   4   1       70.26       78.62      8.64 o 
  23   4   1       20.32       13.19      5.67 o 
  24   4   1       19.88       24.97      6.38 o 
  25   4   1        3.57       10.53      5.33 o 
  26   4   1       34.56       41.20      7.64 o 
  27   4   1        6.74       17.94      8.14 o 
  28   4   1        8.43       14.61      7.44 o 
   1   5   1       38.32       57.03     13.98 o 
   2   5   1       17.09       24.31      7.44 o 
   3   5   1      168.98      147.28     18.36 o 
   4   5   1       41.71       44.39      7.27 o 
   5   5   1       84.33       90.61      9.47 o 
   6   5   1       19.54       20.21      6.02 o 
   7   5   1       72.59       86.11      9.02 o 
   8   5   1       79.93       94.73      9.59 o 
   9   5   1       22.39       21.41      4.92 o 
  10   5   1       20.54       25.36      4.94 o 
  11   5   1       37.76       41.47      5.70 o 
  12   5   1       13.82        8.91      4.91 o 
  13   5   1       37.84       38.12      9.08 o 
  14   5   1        1.27        4.03      4.92 o 
  15   5   1        0.05        6.46      4.86 o 
  16   5   1        9.09       10.78      5.75 o 
  17   5   1        4.60       10.68      5.60 o 
  18   5   1        3.89       14.79      5.71 o 
  19   5   1       27.90       28.73      6.99 o 
   0   0   2    37074.70    33044.34   1406.86 o 
   2   0   2      311.55      278.95      5.18 o 
   4   0   2     4110.43     4024.81     54.38 o 
   6   0   2      775.61      753.63     12.94 o 
   8   0   2      709.25      732.82     15.10 o 
  10   0   2      169.66      162.26      5.10 o 
  12   0   2      380.19      370.45      8.82 o 
  14   0   2     1540.35     1578.32     25.45 o 
  16   0   2     1966.88     2083.34     32.55 o 
  18   0   2      281.57      279.66      8.51 o 
  20   0   2       19.69       19.11      3.30 o 
  22   0   2      490.55      479.94     12.57 o 
  24   0   2      270.52      248.71      9.11 o 
  26   0   2      240.63      208.43      8.81 o 
  28   0   2      155.37      131.74     14.44 o 
  30   0   2      151.93      131.86     21.06 o 
  32   0   2       37.57       22.79     10.36 o 
  34   0   2       54.45       58.35     13.12 o 
  36   0   2        2.13        5.87      8.63 o 
  38   0   2        7.06       10.70      9.32 o 
   0   1   2    32095.31    30200.70    378.20 o 
   1   1   2    14058.85    13372.95    121.74 o 
   2   1   2       30.34       36.28      2.14 o 
   3   1   2      303.87      323.60      6.84 o 
   4   1   2     1704.25     1680.55     16.52 o 
   5   1   2     1992.60     1829.26     17.81 o 
   6   1   2      543.43      519.97      7.32 o 
   7   1   2      885.75      812.69      9.91 o 
   8   1   2       96.95       96.30      2.72 o 
   9   1   2      436.67      423.50      6.37 o 
  10   1   2      662.64      640.20      8.57 o 
  11   1   2      457.77      444.72      6.81 o 
  12   1   2       35.35       38.77      2.21 o 
  13   1   2      190.89      197.34      4.40 o 
  14   1   2      409.79      400.98      6.75 o 
  15   1   2      601.91      657.01     10.31 o 
  16   1   2      752.93      777.24     11.72 o 
  17   1   2      193.28      202.96      5.27 o 
  18   1   2      167.44      174.31      5.01 o 
  19   1   2      292.75      283.73      6.61 o 
  20   1   2      314.82      303.02      7.03 o 
  21   1   2       10.51       12.98      2.94 o 
  22   1   2      156.72      152.63      7.72 o 
  23   1   2       70.46       78.75      6.08 o 
  24   1   2       63.34       76.38     11.29 o 
  25   1   2      566.00      536.97     15.46 o 
  26   1   2      372.39      363.08     15.27 o 
  27   1   2       89.51      100.01      9.33 o 
  28   1   2        5.52        1.01      3.92 o 
  29   1   2      147.64      159.32     10.45 o 
  30   1   2        4.55        2.61      4.23 o 
  31   1   2      147.02      136.22      9.46 o 
  32   1   2       10.57       13.98      4.10 o 
  33   1   2       44.54       42.64      5.44 o 
  34   1   2        4.58        7.86      3.89 o 
  35   1   2        1.47        4.60      3.72 o 
  36   1   2        3.33        5.59      3.88 o 
  37   1   2       16.78       19.24      6.53 o 
  38   1   2        7.89        5.98      6.29 o 
   0   2   2     1209.64     1149.44     19.78 o 
   1   2   2       17.71       23.87      1.97 o 
   2   2   2      246.50      252.82      5.16 o 
   3   2   2      344.79      363.84      6.51 o 
   4   2   2      338.76      332.05      5.45 o 
   5   2   2     1431.50     1520.09     17.02 o 
   6   2   2      145.73      157.50      3.58 o 
   7   2   2      117.43      135.83      4.94 o 
   8   2   2      307.29      315.23      5.27 o 
   9   2   2      175.42      174.81      3.72 o 
  10   2   2      428.87      448.14      7.24 o 
  11   2   2      184.69      196.03      5.09 o 
  12   2   2       74.15       73.84      4.98 o 
  13   2   2       40.61       39.11      3.07 o 
  14   2   2      394.40      388.69      9.77 o 
  15   2   2      173.02      163.19      7.18 o 
  16   2   2      177.89      181.59     14.57 o 
  17   2   2       16.29       19.07      5.47 o 
  18   2   2        7.28        7.61      3.38 o 
  19   2   2      182.44      176.02      8.13 o 
  20   2   2      280.41      249.21      9.93 o 
  21   2   2      282.86      260.66     10.30 o 
  22   2   2       95.96       89.40     11.32 o 
  23   2   2      148.07      151.03     12.90 o 
  24   2   2      129.82      126.11      8.57 o 
  25   2   2      108.44      123.38     13.15 o 
  26   2   2       89.93       89.22      8.58 o 
  27   2   2      128.10      122.42     12.97 o 
  28   2   2       65.04       59.41      7.30 o 
  29   2   2       80.47       67.13      7.63 o 
  30   2   2        4.53       11.76      5.01 o 
  31   2   2       12.81       11.08      5.16 o 
  32   2   2        7.87        6.16      4.77 o 
  33   2   2        4.09        4.54      6.69 o 
  34   2   2        1.26        2.42      6.92 o 
  35   2   2       12.85       11.20      6.58 o 
  36   2   2        5.81       11.73      4.72 o 
   0   3   2      112.33      112.67      5.68 o 
   1   3   2      115.25      109.72      3.99 o 
   2   3   2       15.56       20.28      2.32 o 
   3   3   2       37.71       40.16      2.82 o 
   4   3   2       59.44       71.77      3.54 o 
   5   3   2      189.27      192.56      5.85 o 
   6   3   2       89.42       89.08      5.18 o 
   7   3   2      517.12      489.57      9.26 o 
   8   3   2       72.91       75.60      4.83 o 
   9   3   2      142.21      150.58      5.71 o 
  10   3   2       19.36       24.13      3.02 o 
  11   3   2       24.36       29.25      4.58 o 
  12   3   2       87.56       87.10      6.18 o 
  13   3   2       25.45       29.36      4.30 o 
  14   3   2       26.94       25.11      7.22 o 
  15   3   2       68.11       68.25      6.06 o 
  16   3   2      102.26       98.33      6.83 o 
  17   3   2      131.73      117.40      7.47 o 
  18   3   2       78.61       68.39      6.50 o 
  19   3   2       55.98       61.73      7.47 o 
  20   3   2      200.80      186.55      9.76 o 
  21   3   2       63.12       59.45      6.65 o 
  22   3   2        5.83       10.11      4.25 o 
  23   3   2       75.06       61.94      6.95 o 
  24   3   2        0.58       -1.49      3.83 o 
  25   3   2      153.33      156.11     12.14 o 
  26   3   2       32.62       38.62      7.15 o 
  27   3   2      109.77      109.49      9.23 o 
  28   3   2        7.61       12.81      5.28 o 
  29   3   2       77.14       94.75     18.82 o 
  30   3   2        4.04        3.08      4.67 o 
  31   3   2       13.01       12.68     10.18 o 
  32   3   2        4.87       12.11      7.77 o 
  33   3   2        4.26       12.74     12.26 o 
   0   4   2      418.41      406.18     15.49 o 
   1   4   2       62.58       63.30      6.35 o 
   2   4   2       20.93       18.67      4.56 o 
   3   4   2       57.63       58.04      5.23 o 
   4   4   2      119.95       99.98      9.86 o 
   5   4   2      242.39      241.93      8.99 o 
   6   4   2      281.16      262.48      9.42 o 
   7   4   2       29.31       31.89      4.73 o 
   8   4   2       14.10       26.26      4.34 o 
   9   4   2      192.82      193.89     12.21 o 
  10   4   2      111.06      110.90      7.33 o 
  11   4   2       72.15       66.09      6.83 o 
  12   4   2       47.84       51.10      6.26 o 
  13   4   2        4.66        1.52      4.10 o 
  14   4   2        1.49       -0.89      3.52 o 
  15   4   2        8.88        6.68      4.06 o 
  16   4   2       36.14       31.77      5.87 o 
  17   4   2       31.73       29.38      5.51 o 
  18   4   2        4.65        8.44      4.26 o 
  19   4   2       37.53       43.97      6.72 o 
  20   4   2      105.58      103.60     10.49 o 
  21   4   2       57.13       63.00     12.65 o 
  22   4   2       74.65       78.35      9.92 o 
  23   4   2        3.83        4.79      4.35 o 
  24   4   2       17.60       15.41      5.50 o 
  25   4   2        4.98        7.21      4.36 o 
  26   4   2        3.14       12.91      5.09 o 
  27   4   2        4.75       10.48      6.05 o 
   0   5   2       26.86       27.96     11.74 o 
   1   5   2       15.76       19.79      7.03 o 
   2   5   2        6.04       10.11      5.73 o 
   3   5   2        0.00        5.44      6.90 o 
   4   5   2       55.31       61.01     10.70 o 
   5   5   2        6.66       23.13      9.32 o 
   6   5   2      235.41      227.17     24.17 o 
   7   5   2        4.47       11.92     15.36 o 
   8   5   2       19.40       30.13      6.14 o 
   9   5   2       25.13       33.66      6.29 o 
  10   5   2      143.65      138.98     12.52 o 
  11   5   2        3.64        6.92      4.36 o 
  12   5   2       29.03       35.82      8.36 o 
  13   5   2       29.55       36.54      6.55 o 
  14   5   2        4.99        9.02      4.47 o 
  15   5   2        0.44        0.73      3.90 o 
  16   5   2       19.00       20.73      7.16 o 
  17   5   2       24.60       27.78      8.02 o 
  18   5   2        0.42        4.24      5.67 o 
   2   0   3     7776.00     7555.02     88.07 o 
   4   0   3     4030.99     3779.57     52.80 o 
   6   0   3     1429.65     1249.25     20.45 o 
   8   0   3     2258.04     2238.14     41.44 o 
  10   0   3       30.08       27.78      2.78 o 
  12   0   3      176.21      177.40      6.17 o 
  14   0   3      360.94      360.31      9.47 o 
  16   0   3      252.49      250.69      8.09 o 
  18   0   3      152.83      147.47      6.77 o 
  20   0   3      349.56      339.21     10.25 o 
  22   0   3      499.66      489.43     13.02 o 
  24   0   3        2.24        2.95      2.79 o 
  26   0   3      554.10      549.59     15.00 o 
  28   0   3       34.13       43.22      5.79 o 
  30   0   3       70.27       68.36      8.53 o 
  32   0   3        5.13        7.60      8.29 o 
  34   0   3        3.47       15.54      9.67 o 
  36   0   3       15.59       15.54      9.67 o 
   1   1   3      225.39      228.90      4.76 o 
   2   1   3      749.20      720.24      9.79 o 
   3   1   3     1526.93     1498.14     17.15 o 
   4   1   3     1969.57     2017.44     22.07 o 
   5   1   3      946.20      945.56     10.85 o 
   6   1   3      962.88      962.51     11.10 o 
   7   1   3       80.34       82.08      3.28 o 
   8   1   3      112.51      113.56      3.28 o 
   9   1   3      722.21      758.10     10.15 o 
  10   1   3      805.61      845.82     11.14 o 
  11   1   3      501.17      548.64      8.34 o 
  12   1   3      144.81      151.62      4.08 o 
  13   1   3       64.26       66.11      3.05 o 
  14   1   3       83.48       80.62      3.58 o 
  15   1   3      160.31      155.36      4.33 o 
  16   1   3       20.39       19.02      2.55 o 
  17   1   3       70.02       85.64      3.74 o 
  18   1   3      183.59      193.39      5.15 o 
  19   1   3       64.66       77.91      6.97 o 
  20   1   3      222.76      242.77      6.92 o 
  21   1   3       81.37       78.16      4.55 o 
  22   1   3        9.18       12.06      2.71 o 
  23   1   3       81.97       95.66      5.24 o 
  24   1   3       18.86       14.83      3.76 o 
  25   1   3      188.04      189.08      7.89 o 
  26   1   3      254.67      232.15      8.80 o 
  27   1   3      187.34      186.14      8.38 o 
  28   1   3       25.26       38.79      5.11 o 
  29   1   3       14.73       18.85      4.29 o 
  30   1   3       26.04       36.62      5.11 o 
  31   1   3       27.77       25.10      4.78 o 
  32   1   3       28.68       29.97      4.86 o 
  33   1   3        0.22        1.58      3.69 o 
  34   1   3        1.66        5.44      3.67 o 
  35   1   3       16.28       27.15      6.33 o 
  36   1   3        3.05        9.78      6.05 o 
  37   1   3        6.36       12.40      5.57 o 
   1   2   3      618.69      599.93      9.44 o 
   2   2   3       55.83       59.34      3.06 o 
   3   2   3     1570.71     1525.37     18.19 o 
   4   2   3       57.96       62.86      2.56 o 
   5   2   3      317.59      343.07      6.54 o 
   6   2   3      402.79      411.57      6.57 o 
   7   2   3      543.46      536.17      7.77 o 
   8   2   3       86.82       91.20      3.11 o 
   9   2   3      149.57      162.97      4.02 o 
  10   2   3      132.19      132.39      6.92 o 
  11   2   3       72.91       75.86      3.14 o 
  12   2   3      264.98      276.44      6.63 o 
  13   2   3      124.77      132.35      4.78 o 
  14   2   3      116.91      125.22      4.74 o 
  15   2   3      193.31      205.27      6.04 o 
  16   2   3      175.83      178.76      7.00 o 
  17   2   3       67.14       72.70      5.27 o 
  18   2   3       12.70       18.54      3.49 o 
  19   2   3      356.06      359.14     10.48 o 
  20   2   3      280.47      279.22      9.39 o 
  21   2   3      196.87      198.04      8.07 o 
  22   2   3      133.04      125.63      7.23 o 
  23   2   3       91.81      109.42      8.32 o 
  24   2   3      151.06      141.00     10.91 o 
  25   2   3       77.15       80.58      6.60 o 
  26   2   3       49.37       55.07      7.28 o 
  27   2   3        4.96        6.49      3.58 o 
  28   2   3       54.88       48.78      5.94 o 
  29   2   3        0.86        4.40      4.06 o 
  30   2   3       18.87       14.27      4.19 o 
  31   2   3       14.62       15.94      4.47 o 
  32   2   3        1.70        4.87      3.83 o 
  33   2   3        5.03        2.61      3.91 o 
  34   2   3       23.44       28.48     10.76 o 
  35   2   3        1.44        2.15      4.29 o 
   1   3   3      119.51      102.03      9.16 o 
   2   3   3      140.00      150.95      4.93 o 
   3   3   3      108.21      108.25      8.16 o 
   4   3   3        9.51       11.94      2.78 o 
   5   3   3       34.88       35.58      3.97 o 
   6   3   3      127.23      119.50      5.62 o 
   7   3   3       69.16       66.39      4.27 o 
   8   3   3      183.60      170.83      6.01 o 
   9   3   3       23.69       24.39      3.93 o 
  10   3   3       41.83       49.77      4.94 o 
  11   3   3       38.46       40.57      4.77 o 
  12   3   3       42.61       42.92      5.58 o 
  13   3   3       10.94        7.94      4.72 o 
  14   3   3       74.91       68.30      6.67 o 
  15   3   3        9.98       14.21      4.09 o 
  16   3   3       69.67       73.75      7.07 o 
  17   3   3       56.15       62.53      9.51 o 
  18   3   3       31.57       26.78      5.33 o 
  19   3   3      239.52      236.76     14.15 o 
  20   3   3      114.02      106.45     15.08 o 
  21   3   3      103.28      102.18      8.67 o 
  22   3   3       56.98       69.17      7.73 o 
  23   3   3       20.61       22.21      5.53 o 
  24   3   3        7.75       17.30      5.15 o 
  25   3   3       92.53      101.31      9.27 o 
  26   3   3       19.30       28.82      6.17 o 
  27   3   3        1.77        5.40      4.30 o 
  28   3   3        6.74       15.30      5.38 o 
  29   3   3        9.30       18.18      5.43 o 
  30   3   3       26.33       27.04     13.97 o 
  31   3   3        1.50        1.71      4.36 o 
   1   4   3      111.35      107.02      8.09 o 
   2   4   3       26.21       25.38      5.06 o 
   3   4   3       70.08       82.49      6.63 o 
   4   4   3      117.01      130.96      9.17 o 
   5   4   3      205.95      191.59      8.47 o 
   6   4   3      229.29      200.82     10.07 o 
   7   4   3       37.01       40.38      5.06 o 
   8   4   3       37.40       36.16      4.93 o 
   9   4   3       41.24       51.29      5.72 o 
  10   4   3      170.55      157.65      9.98 o 
  11   4   3       44.33       48.96      5.68 o 
  12   4   3       31.35       30.42      5.70 o 
  13   4   3       14.30       15.65      4.81 o 
  14   4   3       22.12       20.08      5.37 o 
  15   4   3       17.30       21.18      5.37 o 
  16   4   3       17.23       17.03      6.86 o 
  17   4   3       23.91       22.00      5.52 o 
  18   4   3       32.34       38.40      6.57 o 
  19   4   3        3.38        6.68      4.32 o 
  20   4   3       49.20       46.01      7.11 o 
  21   4   3       53.02       59.66      7.91 o 
  22   4   3       47.41       48.80      7.38 o 
  23   4   3       25.09       28.79      6.41 o 
  24   4   3        9.55       10.23      5.09 o 
  25   4   3       10.95       20.75      5.63 o 
  26   4   3       56.82       72.65     10.06 o 
   1   5   3        6.12       11.50      6.82 o 
   2   5   3       46.30       32.36      8.54 o 
   3   5   3       17.07       17.06      6.95 o 
   4   5   3       49.32       36.89     12.08 o 
   5   5   3       24.84       32.29      8.75 o 
   6   5   3        1.45        5.52      6.35 o 
   7   5   3       39.36       47.82     10.11 o 
   8   5   3       47.27       41.49      9.43 o 
   9   5   3       33.19       22.98      5.94 o 
  10   5   3       14.78       14.50      5.45 o 
  11   5   3       13.32       12.94      5.83 o 
  12   5   3       27.81       28.42      6.23 o 
  13   5   3       25.40       15.99     10.77 o 
  14   5   3        2.67        7.00      4.95 o 
  15   5   3       25.04       38.03      6.91 o 
  16   5   3       79.92       76.09     11.83 o 
   0   0   4      734.08      694.60     16.60 o 
   2   0   4      740.51      734.60     12.17 o 
   4   0   4      244.92      258.61      7.37 o 
   6   0   4      882.28      895.41     16.60 o 
   8   0   4      214.87      220.02      7.10 o 
  10   0   4      192.54      214.21      7.69 o 
  12   0   4      100.16      107.59      7.27 o 
  14   0   4      171.22      165.33      6.67 o 
  16   0   4       48.12       50.88      4.47 o 
  18   0   4      240.68      233.94     12.34 o 
  20   0   4      408.90      409.36     11.86 o 
  22   0   4      367.13      340.23     11.06 o 
  24   0   4      138.45      136.85      8.00 o 
  26   0   4      734.55      690.14     20.98 o 
  28   0   4       14.94       10.26      4.96 o 
  30   0   4      111.83      128.55     11.09 o 
  32   0   4       45.55       59.73     12.77 o 
  34   0   4        0.16        7.60      8.29 o 
  36   0   4       11.02       32.45     11.74 o 
   0   1   4     2015.01     2047.33     32.38 o 
   1   1   4     1308.25     1307.14     16.02 o 
   2   1   4      119.52      118.20      3.89 o 
   3   1   4       31.46       37.76      2.60 o 
   4   1   4      324.17      338.76      6.54 o 
   5   1   4      329.00      326.06      5.61 o 
   6   1   4       31.71       33.23      2.47 o 
   7   1   4      362.20      376.73      6.23 o 
   8   1   4      315.86      338.75      6.46 o 
   9   1   4      117.10      125.74      4.04 o 
  10   1   4      311.26      326.78      6.36 o 
  11   1   4      243.64      248.04      5.50 o 
  12   1   4       15.09       20.02      2.17 o 
  13   1   4      259.29      257.42      7.00 o 
  14   1   4      120.11      130.04      4.25 o 
  15   1   4      431.92      416.17      7.92 o 
  16   1   4      199.86      194.56      5.26 o 
  17   1   4       57.31       60.84      3.50 o 
  18   1   4       93.12      101.38      6.23 o 
  19   1   4       49.46       51.35      3.43 o 
  20   1   4      192.52      195.74      7.30 o 
  21   1   4      245.10      246.76      7.41 o 
  22   1   4       83.89       87.09      5.18 o 
  23   1   4      173.52      157.14      8.90 o 
  24   1   4      171.61      175.42      7.63 o 
  25   1   4       90.72       99.17      7.55 o 
  26   1   4        8.63       10.86      3.61 o 
  27   1   4       35.62       34.51      4.82 o 
  28   1   4       39.86       42.49      8.37 o 
  29   1   4       24.18       23.32      4.60 o 
  30   1   4       29.56       28.57      4.95 o 
  31   1   4       27.73       36.51      5.83 o 
  32   1   4        5.11        5.38      3.45 o 
  33   1   4        2.89        4.89      3.79 o 
  34   1   4        9.50       12.93      4.17 o 
  35   1   4        3.74       10.44      8.28 o 
  36   1   4        2.31        9.35      5.70 o 
   0   2   4     3725.02     3573.49     63.53 o 
   1   2   4     1227.45     1241.49     16.46 o 
   2   2   4      136.21      156.47      4.85 o 
   3   2   4      406.92      410.10      7.96 o 
   4   2   4      217.23      225.73      5.72 o 
   5   2   4      206.10      201.40      5.43 o 
   6   2   4      620.03      623.52     11.56 o 
   7   2   4      173.77      168.55      6.43 o 
   8   2   4      298.60      277.06      7.02 o 
   9   2   4       21.33       21.13      2.38 o 
  10   2   4       41.60       46.79      3.13 o 
  11   2   4       24.30       19.35      3.07 o 
  12   2   4       69.64       71.27      4.88 o 
  13   2   4       41.35       36.52      3.82 o 
  14   2   4       24.29       28.10      3.57 o 
  15   2   4       87.28       89.85      5.47 o 
  16   2   4      183.00      172.89      8.62 o 
  17   2   4       29.78       29.31      4.90 o 
  18   2   4       18.23       19.58      4.63 o 
  19   2   4      479.15      442.14     14.65 o 
  20   2   4      134.85      152.04      9.52 o 
  21   2   4       25.13       28.64      5.43 o 
  22   2   4       65.78       72.87      7.25 o 
  23   2   4        1.59        6.54      3.83 o 
  24   2   4       36.99       37.69      6.19 o 
  25   2   4       13.93       12.04      4.40 o 
  26   2   4       49.69       60.85      7.51 o 
  27   2   4        1.71        6.71      4.40 o 
  28   2   4        0.28        0.42      3.96 o 
  29   2   4       37.48       44.24      7.25 o 
  30   2   4       18.68       27.48      5.83 o 
  31   2   4       20.98       22.91      5.81 o 
  32   2   4        9.75        6.45      4.73 o 
  33   2   4       19.48       14.15      5.58 o 
  34   2   4        3.51       10.14      5.13 o 
   0   3   4      708.23      677.64     31.07 o 
   1   3   4       34.42       44.06      3.81 o 
   2   3   4       91.81       93.10      6.06 o 
   3   3   4      170.01      178.39      5.57 o 
   4   3   4       92.08       91.42      5.54 o 
   5   3   4      340.85      334.04      9.85 o 
   6   3   4      307.77      300.86      8.33 o 
   7   3   4       26.78       30.27      4.17 o 
   8   3   4       21.49       20.56      3.33 o 
   9   3   4      130.45      134.34      6.87 o 
  10   3   4       22.01       20.07      4.09 o 
  11   3   4       24.57       29.02      5.83 o 
  12   3   4       11.42        8.12      3.79 o 
  13   3   4       11.97       14.89      4.37 o 
  14   3   4       93.85      112.82      8.43 o 
  15   3   4       17.65       16.86      4.62 o 
  16   3   4      110.67       96.42      8.25 o 
  17   3   4       13.28       12.29      4.31 o 
  18   3   4       15.16       19.14      6.63 o 
  19   3   4        2.28       -0.07      3.56 o 
  20   3   4       10.99       11.09      5.20 o 
  21   3   4       49.15       44.39      6.90 o 
  22   3   4       20.75       20.20      6.39 o 
  23   3   4       71.90       79.76     10.58 o 
  24   3   4        0.77        5.64      4.67 o 
  25   3   4       31.61       33.00     10.06 o 
  26   3   4       41.89       47.15      7.41 o 
  27   3   4       45.54       64.31      8.18 o 
  28   3   4        7.27        9.26      6.33 o 
  29   3   4        2.82       13.18      5.38 o 
  30   3   4        2.65        9.20      5.20 o 
   0   4   4       78.50       58.78      7.73 o 
   1   4   4        5.48        3.54      3.13 o 
   2   4   4        2.90        1.64      3.64 o 
   3   4   4       24.03       32.27      5.85 o 
   4   4   4       82.55       90.59      6.78 o 
   5   4   4      175.01      175.16      8.74 o 
   6   4   4      228.06      223.10     11.86 o 
   7   4   4       93.18       86.00      7.87 o 
   8   4   4        1.88        6.06      4.88 o 
   9   4   4      204.88      165.74     12.31 o 
  10   4   4       94.98       96.51      7.48 o 
  11   4   4       63.24       66.57      6.81 o 
  12   4   4        5.48        8.91      3.80 o 
  13   4   4       22.67       25.92      7.40 o 
  14   4   4        1.82       -0.86      3.63 o 
  15   4   4        4.53        8.89      4.55 o 
  16   4   4        9.54       10.64      4.71 o 
  17   4   4        8.49       11.15      4.91 o 
  18   4   4        6.23       10.93      5.16 o 
  19   4   4        7.86        3.64      4.37 o 
  20   4   4       11.42        8.35      5.04 o 
  21   4   4       10.71       12.84      5.30 o 
  22   4   4       12.82       16.44      5.76 o 
  23   4   4       10.31       16.02      5.50 o 
  24   4   4        7.59        7.92      5.08 o 
   0   5   4       52.05       34.87     11.74 o 
   1   5   4        5.36        9.16      5.95 o 
   2   5   4       13.48        9.67      6.35 o 
   3   5   4       21.06       10.42      6.90 o 
   4   5   4        2.31        3.63      5.86 o 
   5   5   4        5.26       16.32      7.28 o 
   6   5   4        7.12        7.93      6.71 o 
   7   5   4        1.20        0.19      6.09 o 
   8   5   4        6.38       13.54      5.84 o 
   9   5   4        6.03        7.99      4.91 o 
  10   5   4       18.51       10.30      5.17 o 
  11   5   4       20.90       26.93      6.25 o 
  12   5   4        8.84       15.41      5.67 o 
  13   5   4        9.63       14.29      5.51 o 
   2   0   5      180.26      169.08      5.52 o 
   4   0   5     1423.26     1391.56     24.25 o 
   6   0   5     1704.95     1631.06     27.43 o 
   8   0   5      410.32      404.03     10.76 o 
  10   0   5     1187.37     1212.85     22.51 o 
  12   0   5      233.97      254.17      8.63 o 
  14   0   5       34.24       22.67      3.69 o 
  16   0   5      173.46      175.03      9.19 o 
  18   0   5       99.41      110.37     10.31 o 
  20   0   5      329.83      332.03     11.17 o 
  22   0   5      274.98      269.69     10.29 o 
  24   0   5      104.19      115.80      9.73 o 
  26   0   5      754.53      729.10     19.02 o 
  28   0   5      111.86      100.74     11.91 o 
  30   0   5        1.56        5.42      5.24 o 
  32   0   5       36.37       49.61      8.42 o 
  34   0   5        1.53        7.25      7.25 o 
   1   1   5      284.41      275.09      6.29 o 
   2   1   5      747.69      724.74     11.24 o 
   3   1   5      807.64      754.64     11.49 o 
   4   1   5      160.11      165.34      4.92 o 
   5   1   5      318.41      331.20      7.09 o 
   6   1   5      272.41      264.84      6.25 o 
   7   1   5       88.21       93.61      4.66 o 
   8   1   5      138.40      140.84     12.88 o 
   9   1   5        4.19        4.01      1.91 o 
  10   1   5       54.14       63.90      3.89 o 
  11   1   5       65.42       79.13      4.30 o 
  12   1   5       64.46       64.29      3.96 o 
  13   1   5       24.51       24.92      2.98 o 
  14   1   5       29.56       29.90      3.21 o 
  15   1   5       32.78       35.66      3.51 o 
  16   1   5       70.37       68.05      5.25 o 
  17   1   5       18.76       22.46      3.08 o 
  18   1   5       60.83       65.48      4.40 o 
  19   1   5      270.94      270.99     13.23 o 
  20   1   5      226.96      239.67      8.60 o 
  21   1   5       76.53       74.29      5.85 o 
  22   1   5      326.37      314.58     10.81 o 
  23   1   5       58.47       70.58      6.43 o 
  24   1   5      105.67      100.64      9.92 o 
  25   1   5      131.26      125.73     15.10 o 
  26   1   5        3.32        9.00      4.48 o 
  27   1   5       64.46       64.84      8.37 o 
  28   1   5       36.72       45.15      6.57 o 
  29   1   5       21.68       23.10      6.99 o 
  30   1   5       11.06       15.71      5.58 o 
  31   1   5       11.50       15.59      5.03 o 
  32   1   5       10.09       18.23      9.67 o 
  33   1   5       11.96       19.40      5.56 o 
  34   1   5        3.50        4.20      5.60 o 
   1   2   5       28.91       30.83      3.71 o 
   2   2   5       68.93       72.05      4.84 o 
   3   2   5      817.63      755.99     12.34 o 
   4   2   5      136.95      128.89      4.98 o 
   5   2   5      129.71      142.41      5.05 o 
   6   2   5       93.15       87.64      4.56 o 
   7   2   5        6.27        9.72      2.30 o 
   8   2   5       57.15       61.22      3.80 o 
   9   2   5        5.58        4.87      1.99 o 
  10   2   5       10.79       12.63      2.41 o 
  11   2   5       69.91       70.33      4.30 o 
  12   2   5       26.20       25.73      3.83 o 
  13   2   5       14.13       11.21      3.01 o 
  14   2   5        0.04       -2.96      2.37 o 
  15   2   5       16.79       21.29      3.89 o 
  16   2   5       20.39       20.37      3.73 o 
  17   2   5       85.48       83.51      8.87 o 
  18   2   5       36.48       42.86      5.99 o 
  19   2   5      204.27      188.54     14.80 o 
  20   2   5      114.81      117.39      8.81 o 
  21   2   5      103.19       81.02      7.76 o 
  22   2   5       38.43       44.58      6.52 o 
  23   2   5       32.89       39.60      6.42 o 
  24   2   5        8.96       16.52      4.98 o 
  25   2   5       10.99       10.89      4.62 o 
  26   2   5       15.24       19.64      5.15 o 
  27   2   5       28.54       34.61      6.41 o 
  28   2   5       10.51       15.59      6.90 o 
  29   2   5        2.80       12.44      4.98 o 
  30   2   5       19.63       19.71      5.62 o 
  31   2   5       11.82       15.39      5.15 o 
  32   2   5        8.73        8.93      6.74 o 
   1   3   5      212.12      189.32      7.55 o 
   2   3   5       96.01       91.63      6.79 o 
   3   3   5       76.99       66.49      5.12 o 
   4   3   5      261.99      221.42      6.73 o 
   5   3   5      118.44      121.21      6.24 o 
   6   3   5      154.22      158.64      6.99 o 
   7   3   5      332.42      313.02      9.24 o 
   8   3   5      224.75      190.24      7.23 o 
   9   3   5       43.07       44.87      4.46 o 
  10   3   5        7.38        8.03      3.27 o 
  11   3   5       87.18       87.45      8.29 o 
  12   3   5       19.76       21.68      5.09 o 
  13   3   5       62.15       54.39      6.72 o 
  14   3   5        7.98        9.05      4.31 o 
  15   3   5       78.71       74.52      9.13 o 
  16   3   5       17.50       21.97      5.26 o 
  17   3   5        1.23        0.00      3.78 o 
  18   3   5       31.25       19.36      5.32 o 
  19   3   5        3.54        8.58      4.60 o 
  20   3   5       22.52       24.79      7.88 o 
  21   3   5       52.71       40.72      6.78 o 
  22   3   5       25.59       27.00      6.26 o 
  23   3   5       30.90       43.67      7.11 o 
  24   3   5       12.56       17.35      5.83 o 
  25   3   5       13.41       18.98      5.94 o 
  26   3   5       11.96       12.30      5.33 o 
  27   3   5       44.05       41.11      7.33 o 
  28   3   5       12.33       12.36      5.27 o 
   1   4   5        2.42        6.34      3.52 o 
   2   4   5       79.87       70.80      7.82 o 
   3   4   5        0.45        8.11      8.02 o 
   4   4   5       42.56       48.04      5.83 o 
   5   4   5       31.01       21.12      4.50 o 
   6   4   5       13.79       12.01      3.97 o 
   7   4   5       46.01       45.71      5.82 o 
   8   4   5       20.31       22.69      5.53 o 
   9   4   5       15.15       14.11      4.47 o 
  10   4   5       32.30       27.63      7.18 o 
  11   4   5       66.05       59.70      6.65 o 
  12   4   5       13.89       15.46      4.47 o 
  13   4   5        9.92        4.68      4.50 o 
  14   4   5       17.79       14.02      5.28 o 
  15   4   5       10.23        8.63      5.37 o 
  16   4   5       31.13       34.19      6.67 o 
  17   4   5        8.04       10.04      4.88 o 
  18   4   5       37.12       37.12      6.98 o 
  19   4   5        8.55        8.74      5.02 o 
  20   4   5        3.68       12.80      5.37 o 
  21   4   5        4.59        7.56      5.07 o 
   1   5   5        4.07        0.71      6.56 o 
   2   5   5       15.62       19.64     10.88 o 
   3   5   5       11.72       19.17      8.36 o 
   4   5   5       11.64        8.77      7.20 o 
   5   5   5       13.55       23.32      9.15 o 
   6   5   5       12.21        0.49      6.14 o 
   7   5   5        3.65        4.94      6.22 o 
   0   0   6      136.87      138.10      7.77 o 
   2   0   6      120.51      119.79      6.18 o 
   4   0   6      352.48      355.85     10.49 o 
   6   0   6      407.34      397.74     18.97 o 
   8   0   6      477.28      476.85     12.68 o 
  10   0   6      221.89      211.06      8.41 o 
  12   0   6       42.58       49.67      5.01 o 
  14   0   6       44.47       40.77      5.93 o 
  16   0   6        3.20        3.62      3.38 o 
  18   0   6       19.30       23.28      4.52 o 
  20   0   6      233.21      247.77     10.41 o 
  22   0   6       67.12       65.61      6.63 o 
  24   0   6      179.36      165.78      9.43 o 
  26   0   6       44.21       45.45      6.46 o 
  28   0   6       25.33       19.33      9.49 o 
  30   0   6        2.70        7.25      6.90 o 
  32   0   6        3.26        1.73      7.60 o 
   0   1   6       55.13       71.87      5.70 o 
   1   1   6      173.99      167.34      5.35 o 
   2   1   6       74.83       81.31      4.22 o 
   3   1   6       73.12       68.70      4.01 o 
   4   1   6       84.88       74.01      4.08 o 
   5   1   6      147.02      155.83      5.18 o 
   6   1   6      200.82      199.64      5.92 o 
   7   1   6       42.18       47.80      3.57 o 
   8   1   6      160.41      175.55      6.02 o 
   9   1   6       22.13       29.84      3.71 o 
  10   1   6       12.99       12.85      2.83 o 
  11   1   6       49.12       49.12      4.00 o 
  12   1   6       24.20       27.41      3.38 o 
  13   1   6        9.87        8.17      2.60 o 
  14   1   6        2.62        4.79      2.47 o 
  15   1   6       26.34       25.28      3.51 o 
  16   1   6       23.39       17.73      3.17 o 
  17   1   6       16.72       16.31      3.14 o 
  18   1   6       19.08       18.23      3.26 o 
  19   1   6       76.07       77.01      5.28 o 
  20   1   6      109.56      107.14     18.74 o 
  21   1   6       39.42       45.50      5.14 o 
  22   1   6      118.34      110.64      7.25 o 
  23   1   6       44.69       47.01      5.31 o 
  24   1   6        3.35        5.26      3.44 o 
  25   1   6       80.29       82.85      6.69 o 
  26   1   6       42.50       47.39      6.61 o 
  27   1   6        4.87        3.42      6.75 o 
  28   1   6       10.77       12.23      4.47 o 
  29   1   6        2.74        7.18      5.52 o 
  30   1   6       24.31       29.48      5.98 o 
  31   1   6       13.56       25.40      6.04 o 
   0   2   6       44.23       56.80      5.78 o 
   1   2   6      400.79      390.09      8.81 o 
   2   2   6       40.85       46.91      3.83 o 
   3   2   6       71.74       73.84      4.43 o 
   4   2   6       65.83       63.67      4.24 o 
   5   2   6       54.32       60.62      4.14 o 
   6   2   6       97.39       93.79      6.28 o 
   7   2   6       45.17       54.13      4.65 o 
   8   2   6       27.08       27.34      4.09 o 
   9   2   6       16.17       14.18      2.72 o 
  10   2   6       15.90       15.04      3.11 o 
  11   2   6       21.41       21.05      3.37 o 
  12   2   6       47.06       45.28      5.05 o 
  13   2   6       15.89       20.91      4.04 o 
  14   2   6       13.24       14.94      3.63 o 
  15   2   6       71.34       59.47      5.45 o 
  16   2   6        8.88        5.81      3.22 o 
  17   2   6       15.14       14.49      3.82 o 
  18   2   6       17.85       26.53      5.50 o 
  19   2   6      139.12      134.20     11.50 o 
  20   2   6       32.34       39.91      6.42 o 
  21   2   6       60.61       65.09      7.63 o 
  22   2   6        4.40       11.10      4.53 o 
  23   2   6       47.86       53.88      7.12 o 
  24   2   6       20.69       21.43      5.70 o 
  25   2   6       13.12       10.64      4.86 o 
  26   2   6       15.31       20.72      5.56 o 
  27   2   6        0.10        8.70      4.83 o 
  28   2   6        3.02        3.32      4.72 o 
  29   2   6        7.35        7.43      4.91 o 
   0   3   6      594.42      558.58     16.27 o 
   1   3   6      135.14      140.81      6.28 o 
   2   3   6       85.63       84.03      5.11 o 
   3   3   6      111.22      101.04      6.34 o 
   4   3   6       32.71       42.32      5.27 o 
   5   3   6      277.76      255.44      8.59 o 
   6   3   6      277.20      277.95      8.96 o 
   7   3   6       84.73       88.06      5.91 o 
   8   3   6       10.29        5.75      3.02 o 
   9   3   6      105.98       89.15      8.48 o 
  10   3   6       42.65       43.77      4.68 o 
  11   3   6       30.15       22.73      5.40 o 
  12   3   6        4.13        8.23      4.35 o 
  13   3   6       27.00       22.94      5.44 o 
  14   3   6       50.15       40.07      7.64 o 
  15   3   6        5.30        3.13      4.02 o 
  16   3   6       49.28       50.35      7.12 o 
  17   3   6        7.63        5.60      6.98 o 
  18   3   6       13.49        9.42      5.09 o 
  19   3   6       16.82       16.08      5.29 o 
  20   3   6       26.09       15.20      5.39 o 
  21   3   6        1.09        2.19      4.77 o 
  22   3   6        1.66        5.73      5.49 o 
  23   3   6       24.62       24.37      6.79 o 
  24   3   6        5.24        6.73      8.18 o 
  25   3   6       17.45       18.26      6.18 o 
   0   4   6       60.14       64.85      9.37 o 
   1   4   6        2.33        2.43      3.84 o 
   2   4   6       17.14       13.69      5.38 o 
   3   4   6       34.27       34.51      6.73 o 
   4   4   6       35.57       30.67      6.58 o 
   5   4   6        4.24        8.43      4.09 o 
   6   4   6       13.20        9.34      4.06 o 
   7   4   6       15.59       23.00      4.88 o 
   8   4   6        8.66        7.57      4.00 o 
   9   4   6        5.39        3.76      3.79 o 
  10   4   6       15.69       17.88      4.74 o 
  11   4   6        2.58        2.82      3.91 o 
  12   4   6        4.98        8.16      4.74 o 
  13   4   6        0.80        2.84      4.48 o 
  14   4   6       17.79       24.83      6.18 o 
  15   4   6        0.37        3.37      4.44 o 
  16   4   6       26.17       32.15      8.39 o 
  17   4   6        7.25        9.72      5.42 o 
   2   0   7        6.03        1.75      3.57 o 
   4   0   7      184.55      175.18     11.22 o 
   6   0   7      112.39      131.72      9.52 o 
   8   0   7       42.11       51.75      6.82 o 
  10   0   7       59.14       61.86      7.31 o 
  12   0   7       96.60       86.31      9.32 o 
  14   0   7        4.47       -1.43      3.64 o 
  16   0   7       26.64       30.97      6.10 o 
  18   0   7       16.88       26.27      6.22 o 
  20   0   7      390.37      406.56     16.84 o 
  22   0   7      125.71      113.80     25.55 o 
  24   0   7      281.72      268.96     19.33 o 
  26   0   7       80.99       88.73     14.15 o 
  28   0   7      120.93      139.48     17.61 o 
   1   1   7      114.89      110.02      5.23 o 
   2   1   7       43.89       48.13      3.82 o 
   3   1   7      160.10      160.49      7.62 o 
   4   1   7       59.53       66.50      4.39 o 
   5   1   7      228.52      236.88      6.83 o 
   6   1   7      130.61      121.03      5.46 o 
   7   1   7       12.76       12.84      3.13 o 
   8   1   7       53.11       65.23      4.85 o 
   9   1   7       72.28       69.68      4.96 o 
  10   1   7       37.61       38.95      4.14 o 
  11   1   7       50.53       45.59      4.37 o 
  12   1   7       12.87       13.16      3.13 o 
  13   1   7        7.52        8.02      2.95 o 
  14   1   7        2.55        3.71      2.81 o 
  15   1   7       29.80       29.56      3.94 o 
  16   1   7        5.75        5.21      2.99 o 
  17   1   7      103.15      101.09      6.07 o 
  18   1   7       13.95       19.54      3.76 o 
  19   1   7      128.15      140.97      8.14 o 
  20   1   7       23.35       20.83      4.35 o 
  21   1   7      111.48       94.74      7.09 o 
  22   1   7       54.84       53.57      5.84 o 
  23   1   7        3.18       12.46      3.98 o 
  24   1   7       25.71       27.78      4.95 o 
  25   1   7       20.67       29.68      8.12 o 
  26   1   7       68.33       65.56      7.87 o 
  27   1   7       33.16       31.97      7.05 o 
  28   1   7        8.00        7.77      9.24 o 
   1   2   7       46.91       58.46      4.50 o 
   2   2   7      459.76      414.73      9.68 o 
   3   2   7      166.18      168.16      6.59 o 
   4   2   7      171.11      167.80      6.53 o 
   5   2   7      112.46      109.64      7.15 o 
   6   2   7      109.48      113.90      6.27 o 
   7   2   7      107.17      104.78      5.61 o 
   8   2   7        8.77        5.88      2.68 o 
   9   2   7       23.73       26.12      3.69 o 
  10   2   7       20.32       16.93      3.61 o 
  11   2   7       11.80       12.52      3.79 o 
  12   2   7       17.40       10.99      3.86 o 
  13   2   7       43.06       48.98      5.47 o 
  14   2   7       28.60       23.18      4.43 o 
  15   2   7        0.92        0.48      3.01 o 
  16   2   7        6.42        2.71      4.32 o 
  17   2   7       52.16       54.43      5.90 o 
  18   2   7       55.91       69.61      8.22 o 
  19   2   7       14.90       20.34      5.47 o 
  20   2   7       26.75       31.41      6.84 o 
  21   2   7       67.62       67.47      8.09 o 
  22   2   7       29.43       31.97      6.59 o 
  23   2   7       12.17       15.56      5.57 o 
  24   2   7        3.92        8.08      4.98 o 
  25   2   7        8.37        9.97      5.16 o 
  26   2   7       36.46       24.37      6.44 o 
   1   3   7        2.60        2.72      2.62 o 
   2   3   7        4.45        9.97      3.00 o 
   3   3   7       89.46       94.51      5.64 o 
   4   3   7       46.09       54.65      5.21 o 
   5   3   7        4.30        6.51      3.36 o 
   6   3   7       17.65       16.03      3.85 o 
   7   3   7       72.70       72.85      5.96 o 
   8   3   7       70.31       78.85      5.98 o 
   9   3   7       36.64       36.88      4.81 o 
  10   3   7       23.30       24.09      4.24 o 
  11   3   7        6.03        2.80      4.24 o 
  12   3   7       12.91       12.33      5.02 o 
  13   3   7        0.38        3.02      3.96 o 
  14   3   7        2.88        8.94      4.81 o 
  15   3   7        1.87        1.65      5.35 o 
  16   3   7        9.26        3.74      4.32 o 
  17   3   7       13.49       17.05      5.60 o 
  18   3   7        3.53        8.24      5.02 o 
  19   3   7        9.16        8.10      5.02 o 
  20   3   7        2.14        5.95      4.92 o 
  21   3   7        4.93       12.92      5.64 o 
   1   4   7        4.98        4.37      4.27 o 
   2   4   7        8.60       14.11      4.75 o 
   3   4   7       54.62       45.13      7.83 o 
   4   4   7        0.29       10.96      5.64 o 
   5   4   7        9.39        7.25      5.42 o 
   6   4   7        2.16        8.24      4.51 o 
   7   4   7       72.74       54.30      7.30 o 
   8   4   7       15.06       11.59      4.25 o 
   9   4   7       19.07       18.60      4.86 o 
  10   4   7        3.41        2.69      3.90 o 
  11   4   7       22.26       30.34      6.07 o 
   0   0   8       43.35       46.61     10.36 o 
   2   0   8       47.04       39.07      9.15 o 
   4   0   8      135.16      142.94     14.67 o 
   6   0   8       62.58       55.02      7.80 o 
   8   0   8       38.50       33.57      6.84 o 
  10   0   8       39.83       23.99      6.10 o 
  12   0   8        8.31        6.59      4.81 o 
  14   0   8        4.90        2.88      4.39 o 
  16   0   8        3.50       -0.57      4.06 o 
  18   0   8       25.74       21.23      7.94 o 
  20   0   8      101.32       74.84      9.15 o 
  22   0   8       11.46        8.51      5.73 o 
  24   0   8       19.87       18.97      6.93 o 
   0   1   8      164.53      161.22     11.47 o 
   1   1   8        3.46        9.71      4.68 o 
   2   1   8      119.05      120.62      7.16 o 
   3   1   8       30.44       35.78      4.67 o 
   4   1   8       26.99       34.52      4.74 o 
   5   1   8        9.22       12.96      3.75 o 
   6   1   8      160.31      131.29      7.52 o 
   7   1   8        9.73       11.38      3.70 o 
   8   1   8       64.75       55.72      5.82 o 
   9   1   8       40.23       34.92      4.91 o 
  10   1   8        0.25       -1.66      2.88 o 
  11   1   8        6.16        7.14      3.94 o 
  12   1   8        0.09       -0.94      2.80 o 
  13   1   8       26.15       19.55      4.22 o 
  14   1   8        9.74       14.57      4.00 o 
  15   1   8        7.32        4.97      3.51 o 
  16   1   8       17.56       11.58      3.77 o 
  17   1   8        1.44       -0.59      3.02 o 
  18   1   8        3.88        3.15      4.05 o 
  19   1   8       17.82       20.31      9.37 o 
  20   1   8       31.09       30.82      6.02 o 
  21   1   8       13.82       15.52      5.07 o 
  22   1   8       46.79       57.43      7.19 o 
  23   1   8        7.46        6.15      4.22 o 
  24   1   8       21.00       23.14      5.63 o 
  25   1   8       21.24       10.26      5.17 o 
   0   2   8       13.52       21.25      5.16 o 
   1   2   8       62.36       56.51      4.76 o 
   2   2   8        6.38        4.59      2.87 o 
   3   2   8       48.63       45.59      4.38 o 
   4   2   8       23.18       26.71      3.81 o 
   5   2   8       51.08       54.31      4.79 o 
   6   2   8       67.98       75.83      5.27 o 
   7   2   8       65.36       71.79      5.48 o 
   8   2   8        5.56        9.59      3.11 o 
   9   2   8        4.76        7.96      3.35 o 
  10   2   8       34.38       30.56      5.03 o 
  11   2   8        4.14        9.72      4.14 o 
  12   2   8        8.71        8.21      3.96 o 
  13   2   8       29.32       16.53      4.51 o 
  14   2   8       12.67        7.65      3.96 o 
  15   2   8       18.11        8.70      4.03 o 
  16   2   8        2.00       -3.33      3.45 o 
  17   2   8       12.57       17.19      4.63 o 
  18   2   8        7.02        5.54      3.90 o 
  19   2   8       25.27       27.92      6.54 o 
  20   2   8       10.86       12.20      5.58 o 
  21   2   8        7.09        9.41      5.18 o 
  22   2   8        9.58        9.31      5.50 o 
   0   3   8       24.36       28.14      5.75 o 
   1   3   8       33.00       29.10      4.04 o 
   2   3   8        1.31        6.87      3.42 o 
   3   3   8       21.68       15.99      4.27 o 
   4   3   8        2.94       -1.26      3.14 o 
   5   3   8       11.41        8.22      3.78 o 
   6   3   8       15.23       18.27      4.09 o 
   7   3   8        2.38        3.34      3.19 o 
   8   3   8        1.60       -0.66      3.22 o 
   9   3   8       19.04        9.95      3.92 o 
  10   3   8        3.50        5.28      4.03 o 
  11   3   8        6.50        4.91      4.83 o 
  12   3   8        6.25        4.71      4.71 o 
  13   3   8       14.31        9.73      5.20 o 
  14   3   8        2.92        6.81      5.08 o 
  15   3   8        6.55        6.52      5.14 o 
  16   3   8        1.48        5.02      5.82 o 
   2   0   9      141.68      148.14     12.43 o 
   4   0   9        5.72        6.84      5.11 o 
   6   0   9       21.02       17.73      6.33 o 
   8   0   9       18.59       15.70      6.09 o 
  10   0   9        5.21        4.15      4.76 o 
  12   0   9        0.24       -5.61      6.90 o 
  14   0   9        4.35        6.20      4.86 o 
  16   0   9       17.45       20.43      6.47 o 
  18   0   9       47.08       43.41      8.15 o 
  20   0   9      100.51       85.49     10.49 o 
   1   1   9       95.69       93.70      7.03 o 
   2   1   9       93.31       92.69      7.07 o 
   3   1   9      126.70      135.29      8.61 o 
   4   1   9       12.88       18.37      4.44 o 
   5   1   9      127.78      116.97      7.67 o 
   6   1   9       24.32       29.87      4.98 o 
   7   1   9        9.25       11.16      4.14 o 
   8   1   9       17.98        9.98      3.85 o 
   9   1   9        5.09        3.70      3.60 o 
  10   1   9        6.01       -1.14      3.17 o 
  11   1   9       14.22       11.86      4.16 o 
  12   1   9        4.29        6.34      3.37 o 
  13   1   9       17.91       25.03      4.73 o 
  14   1   9        4.10       -0.19      3.29 o 
  15   1   9        1.53        8.51      3.82 o 
  16   1   9        3.95        6.74      3.88 o 
  17   1   9       22.77       15.27      5.11 o 
  18   1   9       25.16       23.58      5.73 o 
  19   1   9       17.91       13.63      5.30 o 
   1   2   9        9.67        9.99      3.22 o 
   2   2   9        5.04        4.18      3.01 o 
   3   2   9       31.33       21.00      4.71 o 
   4   2   9       25.95       21.23      3.89 o 
   5   2   9        2.62        9.77      3.37 o 
   6   2   9       24.59       25.86      4.47 o 
   7   2   9       49.94       50.39      6.08 o 
   8   2   9       31.75       37.57      6.91 o 
   9   2   9        5.69        8.75      5.28 o 
  10   2   9       14.92       10.78      4.95 o 
  11   2   9        6.23       -5.49      3.66 o 
  12   2   9        4.88        1.43      7.07 o 
  13   2   9        0.20       -2.85      3.59 o 
  14   2   9        1.62        4.90      4.35 o 
  15   2   9        2.10        7.27      4.55 o 
   1   3   9        8.26       10.14      4.00 o 
   2   3   9        3.98        5.27      3.77 o 
   3   3   9       42.19       36.50      5.31 o 
   4   3   9        1.47        4.23      3.60 o 
   0   0  10       68.09       94.25     15.54 o 
   2   0  10      121.59       89.43     10.86 o 
   4   0  10       28.64       30.04      7.57 o 
   6   0  10       53.34       41.38      8.54 o 
   8   0  10       11.30        6.81      7.25 o 
  10   0  10       14.79       13.07      5.87 o 
  12   0  10        8.62       13.68      6.90 o 
   0   1  10       19.48       21.50      6.95 o 
   1   1  10        5.65       11.62      4.29 o 
   2   1  10       11.35        8.34      3.97 o 
   3   1  10       34.45       35.64      5.51 o 
   4   1  10       14.01       13.73      4.51 o 
   5   1  10        3.90       13.18      4.24 o 
   6   1  10       20.24       21.24      6.43 o 
   7   1  10       17.76       21.43      4.91 o 
   8   1  10        0.18        2.04      3.53 o 
   9   1  10        1.54       -0.86      3.27 o 
  10   1  10        2.35        2.69      3.59 o 
  11   1  10        1.59       -3.94      3.19 o 
                                                 
